# Supplementary material for: Assessing the impact of transitioning to 11th revision of the International Classification of Diseases (ICD-11) on comorbidity indices
Source: J Am Med Inform Assoc. 2024 Mar 15;31(6):1219–26. doi: 10.1093/jamia/ocae046 (PMC11105143; doi:10.1093/jamia/ocae046)
Supplement: ocae046_Supplementary_Data [file ocae046_supplementary_data.zip]

Archive with 6 entries (5 files):
- ocae046_Supplementary_Data/
- ocae046_Supplementary_Data/Appendix_1.csv
- ocae046_Supplementary_Data/Appendix_2.csv
- ocae046_Supplementary_Data/Appendix_3.docx
- ocae046_Supplementary_Data/Appendix_4.docx
- ocae046_Supplementary_Data/Appendix_5.docx
