# Supplementary material for: Assessing the impact of transitioning to 11th revision of the International Classification of Diseases (ICD-11) on comorbidity indices
Source: J Am Med Inform Assoc. 2024 Mar 15;31(6):1219–26. doi: 10.1093/jamia/ocae046 (PMC11105143; doi:10.1093/jamia/ocae046)
Supplement: ocae046_Supplementary_Data [file ocae046_supplementary_data.zip › ocae046_Supplementary_Data/Appendix_1.csv]

icd9cm	icd9_title	icd10cm	Maptype
5723	Portal hypertension	K766	general equivalence mapping(medicare)
78959	Other ascites	R188	general equivalence mapping(medicare)
5715	Cirrhosis of liver without mention of alcohol	K740	general equivalence mapping(medicare)
5715	Cirrhosis of liver without mention of alcohol	K7460	general equivalence mapping(medicare)
5715	Cirrhosis of liver without mention of alcohol	K7469	general equivalence mapping(medicare)
07070	Unspecified viral hepatitis C without hepatic coma	B1920	general equivalence mapping(medicare)
496	Chronic airway obstruction, not elsewhere classified	J449	general equivalence mapping(medicare)
29680	Bipolar disorder, unspecified	F319	general equivalence mapping(medicare)
30981	Posttraumatic stress disorder	F4310	general equivalence mapping(medicare)
30981	Posttraumatic stress disorder	F4312	general equivalence mapping(medicare)
V1582	Personal history of tobacco use	Z87891	general equivalence mapping(medicare)
07071	Unspecified viral hepatitis C with hepatic coma	B1921	general equivalence mapping(medicare)
2875	Thrombocytopenia, unspecified	D696	general equivalence mapping(medicare)
2761	Hyposmolality and/or hyponatremia	E871	general equivalence mapping(medicare)
V08	Asymptomatic human immunodeficiency virus [HIV] infection status	Z21	general equivalence mapping(medicare)
3051	Tobacco use disorder	F17200	general equivalence mapping(medicare)
07054	Chronic hepatitis C without mention of hepatic coma	B182	general equivalence mapping(medicare)
V462	Other dependence on machines, supplemental oxygen	Z9981	general equivalence mapping(medicare)
V462	Person on outside of car injured in collision with other nonmotor vehicle in nontraffic accident	Z9981	general equivalence mapping(medicare)
2767	Hyperpotassemia	E875	general equivalence mapping(medicare)
78791	Diarrhea	K522	general equivalence mapping(medicare)
78791	Diarrhea	K5289	general equivalence mapping(medicare)
78791	Diarrhea	R197	general equivalence mapping(medicare)
45829	Other iatrogenic hypotension	I952	general equivalence mapping(medicare)
45829	Other iatrogenic hypotension	I9581	general equivalence mapping(medicare)
07044	Chronic hepatitis C with hepatic coma	B182	general equivalence mapping(medicare)
7994	Cachexia	R64	general equivalence mapping(medicare)
V4986	Do not resuscitate status	Z66	general equivalence mapping(medicare)
30500	Alcohol abuse, unspecified	F1010	general equivalence mapping(medicare)
5283	Cellulitis and abscess of oral soft tissues	K122	general equivalence mapping(medicare)
52109	Other dental caries	K029	general equivalence mapping(medicare)
9222	Contusion of abdominal wall	S301XXA	general equivalence mapping(medicare)
920	Contusion of face, scalp, and neck except eye(s)	S0093XA	general equivalence mapping(medicare)
920	Contusion of face, scalp, and neck except eye(s)	S1093XA	general equivalence mapping(medicare)
E8854	Fall from snowboard	V00312A	general equivalence mapping(medicare)
E8495	Street and highway accidents	Y92410	general equivalence mapping(medicare)
2860	Congenital factor VIII disorder	D66	general equivalence mapping(medicare)
2859	Anemia, unspecified	D649	general equivalence mapping(medicare)
6820	Cellulitis and abscess of face	K122	general equivalence mapping(medicare)
6820	Cellulitis and abscess of face	L03211	general equivalence mapping(medicare)
6820	Cellulitis and abscess of face	L03212	general equivalence mapping(medicare)
1890	Malignant neoplasm of kidney, except pelvis	C649	general equivalence mapping(medicare)
V1201	Personal history of tuberculosis	Z8611	general equivalence mapping(medicare)
42789	Other specified cardiac dysrhythmias	I498	general equivalence mapping(medicare)
42789	Other specified cardiac dysrhythmias	R001	general equivalence mapping(medicare)
25000	Diabetes mellitus without mention of complication, type II or unspecified type, not stated as uncontrolled	E119	general equivalence mapping(medicare)
4019	Unspecified essential hypertension	I10	general equivalence mapping(medicare)
66401	First-degree perineal laceration, delivered, with or without mention of antepartum condition	O700	general equivalence mapping(medicare)
65951	Elderly primigravida, delivered, with or without mention of antepartum condition	O09511	general equivalence mapping(medicare)
65951	Elderly primigravida, delivered, with or without mention of antepartum condition	O09512	general equivalence mapping(medicare)
65951	Elderly primigravida, delivered, with or without mention of antepartum condition	O09513	general equivalence mapping(medicare)
64891	Other current conditions classifiable elsewhere of mother, delivered, with or without mention of antepartum condition	O252	general equivalence mapping(medicare)
64891	Other current conditions classifiable elsewhere of mother, delivered, with or without mention of antepartum condition	O99284	general equivalence mapping(medicare)
V270	Outcome of delivery, single liveborn	Z370	general equivalence mapping(medicare)
V270	Motorcycle driver injured in collision with fixed or stationary object in nontraffic accident	Z370	general equivalence mapping(medicare)
V0251	Carrier or suspected carrier of group B streptococcus	Z22330	general equivalence mapping(medicare)
8020	Closed fracture of nasal bones	S022XXA	general equivalence mapping(medicare)
41071	Subendocardial infarction, initial episode of care	I214	general equivalence mapping(medicare)
5849	Acute kidney failure, unspecified	N179	general equivalence mapping(medicare)
7802	Syncope and collapse	R55	general equivalence mapping(medicare)
7847	Epistaxis	R040	general equivalence mapping(medicare)
41401	Coronary atherosclerosis of native coronary artery	I2510	general equivalence mapping(medicare)
28860	Leukocytosis, unspecified	D72829	general equivalence mapping(medicare)
79902	Hypoxemia	R0902	general equivalence mapping(medicare)
2724	Other and unspecified hyperlipidemia	E784	general equivalence mapping(medicare)
2724	Other and unspecified hyperlipidemia	E785	general equivalence mapping(medicare)
2720	Pure hypercholesterolemia	E780	general equivalence mapping(medicare)
412	Old myocardial infarction	I252	general equivalence mapping(medicare)
4241	Aortic valve disorders	I350	general equivalence mapping(medicare)
4241	Aortic valve disorders	I351	general equivalence mapping(medicare)
4241	Aortic valve disorders	I352	general equivalence mapping(medicare)
4241	Aortic valve disorders	I358	general equivalence mapping(medicare)
4241	Aortic valve disorders	I359	general equivalence mapping(medicare)
E8859	Fall from other slipping, tripping, or stumbling	W1849XA	general equivalence mapping(medicare)
E8499	Accidents occurring in unspecified place	Y929	general equivalence mapping(medicare)
4439	Peripheral vascular disease, unspecified	I739	general equivalence mapping(medicare)
V5863	Long-term (current) use of antiplatelet/antithrombotic	Z7902	general equivalence mapping(medicare)
5712	Alcoholic cirrhosis of liver	K7030	general equivalence mapping(medicare)
486	Pneumonia, organism unspecified	J189	general equivalence mapping(medicare)
5990	Urinary tract infection, site not specified	N390	general equivalence mapping(medicare)
2639	Unspecified protein-calorie malnutrition	E46	general equivalence mapping(medicare)
51189	Other specified forms of effusion, except tuberculous	J90	general equivalence mapping(medicare)
51189	Other specified forms of effusion, except tuberculous	J942	general equivalence mapping(medicare)
51189	Other specified forms of effusion, except tuberculous	J948	general equivalence mapping(medicare)
5711	Acute alcoholic hepatitis	K7010	general equivalence mapping(medicare)
2768	Hypopotassemia	E876	general equivalence mapping(medicare)
30391	Other and unspecified alcohol dependence, continuous	F1020	general equivalence mapping(medicare)
56409	Other constipation	K5909	general equivalence mapping(medicare)
2819	Unspecified deficiency anemia	D539	general equivalence mapping(medicare)
30000	Anxiety state, unspecified	F419	general equivalence mapping(medicare)
99591	Sepsis	A419	general equivalence mapping(medicare)
5119	Unspecified pleural effusion	J918	general equivalence mapping(medicare)
5710	Alcoholic fatty liver	K700	general equivalence mapping(medicare)
7242	Lumbago	M545	general equivalence mapping(medicare)
33829	Other chronic pain	G8929	general equivalence mapping(medicare)
29633	Major depressive affective disorder, recurrent episode, severe, without mention of psychotic behavior	F332	general equivalence mapping(medicare)
29620	Major depressive affective disorder, single episode, unspecified	F329	general equivalence mapping(medicare)
30989	Other specified adjustment reactions	F438	general equivalence mapping(medicare)
463	Acute tonsillitis	J0390	general equivalence mapping(medicare)
78701	Nausea with vomiting	R112	general equivalence mapping(medicare)
7862	Cough	R05	general equivalence mapping(medicare)
78060	Fever, unspecified	R502	general equivalence mapping(medicare)
78060	Fever, unspecified	R509	general equivalence mapping(medicare)
27651	Dehydration	E860	general equivalence mapping(medicare)
7936	Nonspecific (abnormal) findings on radiological and other examination of abdominal area, including retroperitoneum	R935	general equivalence mapping(medicare)
79319	Other nonspecific abnormal finding of lung field	R918	general equivalence mapping(medicare)
311	Depressive disorder, not elsewhere classified	F329	general equivalence mapping(medicare)
2662	Other B-complex deficiencies	E538	general equivalence mapping(medicare)
7210	Cervical spondylosis without myelopathy	M47812	general equivalence mapping(medicare)
71590	Osteoarthrosis, unspecified whether generalized or localized, site unspecified	M159	general equivalence mapping(medicare)
71590	Osteoarthrosis, unspecified whether generalized or localized, site unspecified	M1990	general equivalence mapping(medicare)
V5864	Long-term (current) use of non-steroidal anti-inflammatories (NSAID)	Z791	general equivalence mapping(medicare)
V453	Intestinal bypass or anastomosis status	Z980	general equivalence mapping(medicare)
V453	Unspecified car occupant injured in collision with railway train or railway vehicle in nontraffic accident	Z980	general equivalence mapping(medicare)
99832	Disruption of external operation (surgical) wound	T8131XA	general equivalence mapping(medicare)
E8788	Other specified surgical operations and procedures causing abnormal patient reaction, or later complication, without mention of misadventure at time of operation	Y838	general equivalence mapping(medicare)
1970	Secondary malignant neoplasm of lung	C7800	general equivalence mapping(medicare)
34830	Encephalopathy, unspecified	G9340	general equivalence mapping(medicare)
1977	Malignant neoplasm of liver, secondary	C787	general equivalence mapping(medicare)
1539	Malignant neoplasm of colon, unspecified site	C189	general equivalence mapping(medicare)
2762	Acidosis	E872	general equivalence mapping(medicare)
5780	Hematemesis	K920	general equivalence mapping(medicare)
2869	Other and unspecified coagulation defects	D688	general equivalence mapping(medicare)
2869	Other and unspecified coagulation defects	D689	general equivalence mapping(medicare)
27652	Hypovolemia	E861	general equivalence mapping(medicare)
72989	Other musculoskeletal symptoms referable to limbs	R29898	general equivalence mapping(medicare)
28529	Anemia of other chronic disease	D638	general equivalence mapping(medicare)
30029	Other isolated or specific phobias	F40218	general equivalence mapping(medicare)
30029	Other isolated or specific phobias	F40240	general equivalence mapping(medicare)
30029	Other isolated or specific phobias	F40241	general equivalence mapping(medicare)
30029	Other isolated or specific phobias	F408	general equivalence mapping(medicare)
78830	Urinary incontinence, unspecified	R32	general equivalence mapping(medicare)
V8801	Acquired absence of both cervix and uterus	Z90710	general equivalence mapping(medicare)
V4572	Acquired absence of intestine (large) (small)	Z9049	general equivalence mapping(medicare)
V160	Family history of malignant neoplasm of gastrointestinal tract	Z800	general equivalence mapping(medicare)
V160	Pedal cycle driver injured in collision with other nonmotor vehicle in nontraffic accident	Z800	general equivalence mapping(medicare)
V8543	Body Mass Index 50.0-59.9, adult	Z6843	general equivalence mapping(medicare)
1991	Other malignant neoplasm without specification of site	C801	general equivalence mapping(medicare)
7837	Adult failure to thrive	R627	general equivalence mapping(medicare)
78906	Abdominal pain, epigastric	R1013	general equivalence mapping(medicare)
7830	Anorexia	R630	general equivalence mapping(medicare)
78321	Loss of weight	R634	general equivalence mapping(medicare)
V1091	Personal history of malignant neuroendocrine tumor	Z85020	general equivalence mapping(medicare)
V1091	Personal history of malignant neuroendocrine tumor	Z85030	general equivalence mapping(medicare)
V1091	Personal history of malignant neuroendocrine tumor	Z85040	general equivalence mapping(medicare)
V1091	Personal history of malignant neuroendocrine tumor	Z85060	general equivalence mapping(medicare)
V1091	Personal history of malignant neuroendocrine tumor	Z85110	general equivalence mapping(medicare)
V1091	Personal history of malignant neuroendocrine tumor	Z85230	general equivalence mapping(medicare)
V1091	Personal history of malignant neuroendocrine tumor	Z85520	general equivalence mapping(medicare)
V1091	Personal history of malignant neuroendocrine tumor	Z85821	general equivalence mapping(medicare)
56400	Constipation, unspecified	K5900	general equivalence mapping(medicare)
7823	Edema	R600	general equivalence mapping(medicare)
7823	Edema	R601	general equivalence mapping(medicare)
7823	Edema	R609	general equivalence mapping(medicare)
V4576	Acquired absence of organ, lung	Z902	general equivalence mapping(medicare)
78052	Insomnia, unspecified	G4700	general equivalence mapping(medicare)
56081	Intestinal or peritoneal adhesions with obstruction (postoperative) (postinfection)	K565	general equivalence mapping(medicare)
9982	Accidental puncture or laceration during a procedure, not elsewhere classified	D7811	general equivalence mapping(medicare)
9982	Accidental puncture or laceration during a procedure, not elsewhere classified	D7812	general equivalence mapping(medicare)
9982	Accidental puncture or laceration during a procedure, not elsewhere classified	E3611	general equivalence mapping(medicare)
9982	Accidental puncture or laceration during a procedure, not elsewhere classified	E3612	general equivalence mapping(medicare)
9982	Accidental puncture or laceration during a procedure, not elsewhere classified	G9748	general equivalence mapping(medicare)
9982	Accidental puncture or laceration during a procedure, not elsewhere classified	G9749	general equivalence mapping(medicare)
9982	Accidental puncture or laceration during a procedure, not elsewhere classified	H59219	general equivalence mapping(medicare)
9982	Accidental puncture or laceration during a procedure, not elsewhere classified	H59229	general equivalence mapping(medicare)
9982	Accidental puncture or laceration during a procedure, not elsewhere classified	H9531	general equivalence mapping(medicare)
9982	Accidental puncture or laceration during a procedure, not elsewhere classified	H9532	general equivalence mapping(medicare)
9982	Accidental puncture or laceration during a procedure, not elsewhere classified	I9751	general equivalence mapping(medicare)
9982	Accidental puncture or laceration during a procedure, not elsewhere classified	I9752	general equivalence mapping(medicare)
9982	Accidental puncture or laceration during a procedure, not elsewhere classified	J9571	general equivalence mapping(medicare)
9982	Accidental puncture or laceration during a procedure, not elsewhere classified	J9572	general equivalence mapping(medicare)
9982	Accidental puncture or laceration during a procedure, not elsewhere classified	K9171	general equivalence mapping(medicare)
9982	Accidental puncture or laceration during a procedure, not elsewhere classified	K9172	general equivalence mapping(medicare)
9982	Accidental puncture or laceration during a procedure, not elsewhere classified	L7611	general equivalence mapping(medicare)
9982	Accidental puncture or laceration during a procedure, not elsewhere classified	L7612	general equivalence mapping(medicare)
9982	Accidental puncture or laceration during a procedure, not elsewhere classified	M96820	general equivalence mapping(medicare)
9982	Accidental puncture or laceration during a procedure, not elsewhere classified	M96821	general equivalence mapping(medicare)
9982	Accidental puncture or laceration during a procedure, not elsewhere classified	N9971	general equivalence mapping(medicare)
9982	Accidental puncture or laceration during a procedure, not elsewhere classified	N9972	general equivalence mapping(medicare)
9982	Accidental puncture or laceration during a procedure, not elsewhere classified	T888XXA	general equivalence mapping(medicare)
7885	Oliguria and anuria	R34	general equivalence mapping(medicare)
27801	Morbid obesity	E6601	general equivalence mapping(medicare)
E8782	Surgical operation with anastomosis, bypass, or graft, with natural or artificial tissues used as implant causing abnormal patient reaction, or later complication, without mention of misadventure at time of operation	Y832	general equivalence mapping(medicare)
V1011	Personal history of malignant neoplasm of bronchus and lung	Z85118	general equivalence mapping(medicare)
42823	Acute on chronic systolic heart failure	I5023	general equivalence mapping(medicare)
5854	Chronic kidney disease, Stage IV (severe)	N184	general equivalence mapping(medicare)
28521	Anemia in chronic kidney disease	D631	general equivalence mapping(medicare)
27800	Obesity, unspecified	E669	general equivalence mapping(medicare)
40390	Hypertensive chronic kidney disease, unspecified, with chronic kidney disease stage I through stage IV, or unspecified	I129	general equivalence mapping(medicare)
4280	Congestive heart failure, unspecified	I509	general equivalence mapping(medicare)
V4582	Percutaneous transluminal coronary angioplasty status	Z9861	general equivalence mapping(medicare)
V1254	Personal history of transient ischemic attack (TIA), and cerebral infarction without residual deficits	Z8673	general equivalence mapping(medicare)
V1581	Personal history of noncompliance with medical treatment, presenting hazards to health	Z9119	general equivalence mapping(medicare)
V5866	Long-term (current) use of aspirin	Z7982	general equivalence mapping(medicare)
44021	Atherosclerosis of native arteries of the extremities with intermittent claudication	I70219	general equivalence mapping(medicare)
V5867	Long-term (current) use of insulin	Z794	general equivalence mapping(medicare)
4139	Other and unspecified angina pectoris	I208	general equivalence mapping(medicare)
4139	Other and unspecified angina pectoris	I209	general equivalence mapping(medicare)
V8532	Body Mass Index 32.0-32.9, adult	Z6832	general equivalence mapping(medicare)
53081	Esophageal reflux	K219	general equivalence mapping(medicare)
45342	Acute venous embolism and thrombosis of deep vessels of distal lower extremity	I82449	general equivalence mapping(medicare)
45342	Acute venous embolism and thrombosis of deep vessels of distal lower extremity	I82499	general equivalence mapping(medicare)
45342	Acute venous embolism and thrombosis of deep vessels of distal lower extremity	I824Z9	general equivalence mapping(medicare)
53551	Unspecified gastritis and gastroduodenitis, with hemorrhage	K2971	general equivalence mapping(medicare)
53551	Unspecified gastritis and gastroduodenitis, with hemorrhage	K2991	general equivalence mapping(medicare)
25040	Diabetes with renal manifestations, type II or unspecified type, not stated as uncontrolled	E1129	general equivalence mapping(medicare)
3572	Polyneuropathy in diabetes	E0842	general equivalence mapping(medicare)
3572	Polyneuropathy in diabetes	E0942	general equivalence mapping(medicare)
3572	Polyneuropathy in diabetes	E1042	general equivalence mapping(medicare)
3572	Polyneuropathy in diabetes	E1142	general equivalence mapping(medicare)
3572	Polyneuropathy in diabetes	E1342	general equivalence mapping(medicare)
42832	Chronic diastolic heart failure	I5032	general equivalence mapping(medicare)
28749	Other secondary thrombocytopenia	D6959	general equivalence mapping(medicare)
2851	Acute posthemorrhagic anemia	D62	general equivalence mapping(medicare)
53561	Duodenitis, with hemorrhage	K2981	general equivalence mapping(medicare)
9992	Other vascular complications of medical care, not elsewhere classified	T801XXA	general equivalence mapping(medicare)
V5861	Long-term (current) use of anticoagulants	Z7901	general equivalence mapping(medicare)
25060	Diabetes with neurological manifestations, type II or unspecified type, not stated as uncontrolled	E1140	general equivalence mapping(medicare)
58381	Nephritis and nephropathy, not specified as acute or chronic, in diseases classified elsewhere	N08	general equivalence mapping(medicare)
V8522	Body Mass Index 26.0-26.9, adult	Z6826	general equivalence mapping(medicare)
72992	Nontraumatic hematoma of soft tissue	M7981	general equivalence mapping(medicare)
E9342	Anticoagulants causing adverse effects in therapeutic use	NoDx	general equivalence mapping(medicare)
E9342	Anticoagulants causing adverse effects in therapeutic use	T51.93XA	manual matching
79092	Abnormal coagulation profile	R791	general equivalence mapping(medicare)
45182	Phlebitis and thrombophlebitis of superficial veins of upper extremities	I808	general equivalence mapping(medicare)
E8497	Accidents occurring in residential institution	Y92199	general equivalence mapping(medicare)
41412	Dissection of coronary artery	I2542	general equivalence mapping(medicare)
4240	Mitral valve disorders	I340	general equivalence mapping(medicare)
4240	Mitral valve disorders	I348	general equivalence mapping(medicare)
5303	Stricture and stenosis of esophagus	K222	general equivalence mapping(medicare)
V0481	Need for prophylactic vaccination and inoculation against influenza	Z23	general equivalence mapping(medicare)
42833	Acute on chronic diastolic heart failure	I5033	general equivalence mapping(medicare)
41189	Other acute and subacute forms of ischemic heart disease, other	I248	general equivalence mapping(medicare)
5853	Chronic kidney disease, Stage III (moderate)	N183	general equivalence mapping(medicare)
4829	Bacterial pneumonia, unspecified	J159	general equivalence mapping(medicare)
79311	Solitary pulmonary nodule	R911	general equivalence mapping(medicare)
34982	Toxic encephalopathy	G92	general equivalence mapping(medicare)
7904	Nonspecific elevation of levels of transaminase or lactic acid dehydrogenase [LDH]	R740	general equivalence mapping(medicare)
5559	Regional enteritis of unspecified site	K5090	general equivalence mapping(medicare)
1123	Candidiasis of skin and nails	B372	general equivalence mapping(medicare)
73399	Other disorders of bone and cartilage	M8930	general equivalence mapping(medicare)
73399	Other disorders of bone and cartilage	M898X9	general equivalence mapping(medicare)
73399	Other disorders of bone and cartilage	M948X9	general equivalence mapping(medicare)
V153	Personal history of irradiation, presenting hazards to health	Z923	general equivalence mapping(medicare)
V153	Person boarding or alighting a pedal cycle injured in collision with railway train or railway vehicle	Z923	general equivalence mapping(medicare)
V8741	Personal history of antineoplastic chemotherapy	Z9221	general equivalence mapping(medicare)
V1085	Personal history of malignant neoplasm of brain	Z85841	general equivalence mapping(medicare)
73819	Other specified acquired deformity of head	M952	general equivalence mapping(medicare)
V5841	Encounter for planned post-operative wound closure	Z481	general equivalence mapping(medicare)
34590	Epilepsy, unspecified, without mention of intractable epilepsy	G40901	general equivalence mapping(medicare)
34590	Epilepsy, unspecified, without mention of intractable epilepsy	G40909	general equivalence mapping(medicare)
6989	Unspecified pruritic disorder	L299	general equivalence mapping(medicare)
3240	Intracranial abscess	G060	general equivalence mapping(medicare)
3484	Compression of brain	G935	general equivalence mapping(medicare)
3485	Cerebral edema	G936	general equivalence mapping(medicare)
5180	Pulmonary collapse	J9811	general equivalence mapping(medicare)
5180	Pulmonary collapse	J9819	general equivalence mapping(medicare)
340	Multiple sclerosis	G35	general equivalence mapping(medicare)
04109	Streptococcus infection in conditions classified elsewhere and of unspecified site, other streptococcus	B954	general equivalence mapping(medicare)
V168	Family history of other specified malignant neoplasm	Z808	general equivalence mapping(medicare)
V161	Family history of malignant neoplasm of trachea, bronchus, and lung	Z801	general equivalence mapping(medicare)
V161	Pedal cycle passenger injured in collision with other nonmotor vehicle in nontraffic accident	Z801	general equivalence mapping(medicare)
04102	Streptococcus infection in conditions classified elsewhere and of unspecified site, streptococcus, group B	B951	general equivalence mapping(medicare)
04184	Other specified bacterial infections in conditions classified elsewhere and of unspecified site, other anaerobes	B9689	general equivalence mapping(medicare)
650	Normal delivery	O80	general equivalence mapping(medicare)
56211	Diverticulitis of colon (without mention of hemorrhage)	K5732	general equivalence mapping(medicare)
5695	Abscess of intestine	K630	general equivalence mapping(medicare)
99859	Other postoperative infection	K6811	general equivalence mapping(medicare)
99859	Other postoperative infection	T814XXA	general equivalence mapping(medicare)
6822	Cellulitis and abscess of trunk	L03319	general equivalence mapping(medicare)
6822	Cellulitis and abscess of trunk	L03329	general equivalence mapping(medicare)
04111	Methicillin susceptible Staphylococcus aureus in conditions classified elsewhere and of unspecified site	B9561	general equivalence mapping(medicare)
E8786	Removal of other organ (partial) (total) causing abnormal patient reaction, or later complication, without mention of misadventure at time of operation	Y836	general equivalence mapping(medicare)
56989	Other specified disorders of intestine	K634	general equivalence mapping(medicare)
56989	Other specified disorders of intestine	K6389	general equivalence mapping(medicare)
56982	Ulceration of intestine	K633	general equivalence mapping(medicare)
6202	Other and unspecified ovarian cyst	N8320	general equivalence mapping(medicare)
6202	Other and unspecified ovarian cyst	N8329	general equivalence mapping(medicare)
56210	Diverticulosis of colon (without mention of hemorrhage)	K5730	general equivalence mapping(medicare)
V5849	Other specified aftercare following surgery	Z4803	general equivalence mapping(medicare)
V5849	Other specified aftercare following surgery	Z4889	general equivalence mapping(medicare)
78650	Chest pain, unspecified	R079	general equivalence mapping(medicare)
4580	Orthostatic hypotension	I951	general equivalence mapping(medicare)
65811	Premature rupture of membranes, delivered, with or without mention of antepartum condition	O4200	general equivalence mapping(medicare)
65811	Premature rupture of membranes, delivered, with or without mention of antepartum condition	O42011	general equivalence mapping(medicare)
65811	Premature rupture of membranes, delivered, with or without mention of antepartum condition	O42012	general equivalence mapping(medicare)
65811	Premature rupture of membranes, delivered, with or without mention of antepartum condition	O42013	general equivalence mapping(medicare)
65811	Premature rupture of membranes, delivered, with or without mention of antepartum condition	O4202	general equivalence mapping(medicare)
64811	Thyroid dysfunction of mother, delivered, with or without mention of antepartum condition	O99281	general equivalence mapping(medicare)
64811	Thyroid dysfunction of mother, delivered, with or without mention of antepartum condition	O99282	general equivalence mapping(medicare)
64811	Thyroid dysfunction of mother, delivered, with or without mention of antepartum condition	O99283	general equivalence mapping(medicare)
64811	Thyroid dysfunction of mother, delivered, with or without mention of antepartum condition	O99284	general equivalence mapping(medicare)
2449	Unspecified acquired hypothyroidism	E039	general equivalence mapping(medicare)
65411	Tumors of body of uterus, delivered, with or without mention of antepartum condition	O3411	general equivalence mapping(medicare)
65411	Tumors of body of uterus, delivered, with or without mention of antepartum condition	O3412	general equivalence mapping(medicare)
65411	Tumors of body of uterus, delivered, with or without mention of antepartum condition	O3413	general equivalence mapping(medicare)
2189	Leiomyoma of uterus, unspecified	D259	general equivalence mapping(medicare)
7245	Backache, unspecified	M5489	general equivalence mapping(medicare)
7245	Backache, unspecified	M549	general equivalence mapping(medicare)
V8381	Cystic fibrosis gene carrier	Z141	general equivalence mapping(medicare)
42983	Takotsubo syndrome	I5181	general equivalence mapping(medicare)
34680	Other forms of migraine, without mention of intractable migraine without mention of status migrainosus	G43809	general equivalence mapping(medicare)
7961	Abnormal reflex	R292	general equivalence mapping(medicare)
78829	Other specified retention of urine	R338	general equivalence mapping(medicare)
9950	Other anaphylactic reaction	T782XXA	general equivalence mapping(medicare)
6185	Prolapse of vaginal vault after hysterectomy	N993	general equivalence mapping(medicare)
49390	Asthma, unspecified type, unspecified	J45909	general equivalence mapping(medicare)
49390	Asthma, unspecified type, unspecified	J45998	general equivalence mapping(medicare)
7291	Myalgia and myositis, unspecified	M609	general equivalence mapping(medicare)
7291	Myalgia and myositis, unspecified	M791	general equivalence mapping(medicare)
7291	Myalgia and myositis, unspecified	M797	general equivalence mapping(medicare)
5641	Irritable bowel syndrome	K589	general equivalence mapping(medicare)
6186	Vaginal enterocele, congenital or acquired	N815	general equivalence mapping(medicare)
V1041	Personal history of malignant neoplasm of cervix uteri	Z8541	general equivalence mapping(medicare)
31401	Attention deficit disorder with hyperactivity	F900	general equivalence mapping(medicare)
31401	Attention deficit disorder with hyperactivity	F901	general equivalence mapping(medicare)
31401	Attention deficit disorder with hyperactivity	F902	general equivalence mapping(medicare)
31401	Attention deficit disorder with hyperactivity	F909	general equivalence mapping(medicare)
4571	Other lymphedema	I890	general equivalence mapping(medicare)
3331	Essential and other specified forms of tremor	G250	general equivalence mapping(medicare)
3331	Essential and other specified forms of tremor	G251	general equivalence mapping(medicare)
3331	Essential and other specified forms of tremor	G252	general equivalence mapping(medicare)
E9352	Other opiates and related narcotics causing adverse effects in therapeutic use	NoDx	general equivalence mapping(medicare)
E9352	Other opiates and related narcotics causing adverse effects in therapeutic use	T51.93XA	manual matching
80503	Closed fracture of third cervical vertebra	S12200A	general equivalence mapping(medicare)
80503	Closed fracture of third cervical vertebra	S12201A	general equivalence mapping(medicare)
8730	Open wound of scalp, without mention of complication	S0100XA	general equivalence mapping(medicare)
E8846	Accidental fall from commode	W1811XA	general equivalence mapping(medicare)
42731	Atrial fibrillation	I4891	general equivalence mapping(medicare)
V0382	Other specified vaccinations against streptococcus pneumoniae [pneumococcus]	Z23	general equivalence mapping(medicare)
V1005	Personal history of malignant neoplasm of large intestine	Z85038	general equivalence mapping(medicare)
V1046	Personal history of malignant neoplasm of prostate	Z8546	general equivalence mapping(medicare)
V1588	History of fall	Z9181	general equivalence mapping(medicare)
7812	Abnormality of gait	R260	general equivalence mapping(medicare)
7812	Abnormality of gait	R261	general equivalence mapping(medicare)
7812	Abnormality of gait	R2689	general equivalence mapping(medicare)
7812	Abnormality of gait	R269	general equivalence mapping(medicare)
V6406	Vaccination not carried out because of patient refusal	Z2821	general equivalence mapping(medicare)
2252	Benign neoplasm of cerebral meninges	D320	general equivalence mapping(medicare)
2252	Benign neoplasm of cerebral meninges	D329	general equivalence mapping(medicare)
43411	Cerebral embolism with cerebral infarction	I6340	general equivalence mapping(medicare)
4263	Other left bundle branch block	I447	general equivalence mapping(medicare)
78659	Other chest pain	R0782	general equivalence mapping(medicare)
78659	Other chest pain	R0789	general equivalence mapping(medicare)
49320	Chronic obstructive asthma, unspecified	J449	general equivalence mapping(medicare)
E9457	Antiasthmatics causing adverse effects in therapeutic use	NoDx	general equivalence mapping(medicare)
E9457	Antiasthmatics causing adverse effects in therapeutic use	T51.98XA	manual matching
V4364	Hip joint replacement	Z96649	general equivalence mapping(medicare)
V4364	Car passenger injured in collision with van in traffic accident	Z96649	general equivalence mapping(medicare)
7850	Tachycardia, unspecified	R000	general equivalence mapping(medicare)
4871	Influenza with other respiratory manifestations	J101	general equivalence mapping(medicare)
4871	Influenza with other respiratory manifestations	J111	general equivalence mapping(medicare)
49322	Chronic obstructive asthma with (acute) exacerbation	J441	general equivalence mapping(medicare)
49122	Obstructive chronic bronchitis with acute bronchitis	J440	general equivalence mapping(medicare)
49392	Asthma, unspecified type, with (acute) exacerbation	J45901	general equivalence mapping(medicare)
42732	Atrial flutter	I4892	general equivalence mapping(medicare)
78652	Painful respiration	R071	general equivalence mapping(medicare)
78652	Painful respiration	R0781	general equivalence mapping(medicare)
37993	Redness or discharge of eye	H578	general equivalence mapping(medicare)
71530	Osteoarthrosis, localized, not specified whether primary or secondary, site unspecified	M1990	general equivalence mapping(medicare)
V6284	Suicidal ideation	R45851	general equivalence mapping(medicare)
99672	Other complications due to other cardiac device, implant, and graft	T82817A	general equivalence mapping(medicare)
99672	Other complications due to other cardiac device, implant, and graft	T82827A	general equivalence mapping(medicare)
99672	Other complications due to other cardiac device, implant, and graft	T82837A	general equivalence mapping(medicare)
99672	Other complications due to other cardiac device, implant, and graft	T82847A	general equivalence mapping(medicare)
99672	Other complications due to other cardiac device, implant, and graft	T82857A	general equivalence mapping(medicare)
99672	Other complications due to other cardiac device, implant, and graft	T82867A	general equivalence mapping(medicare)
99672	Other complications due to other cardiac device, implant, and graft	T82897A	general equivalence mapping(medicare)
99672	Other complications due to other cardiac device, implant, and graft	T829XXA	general equivalence mapping(medicare)
4111	Intermediate coronary syndrome	I200	general equivalence mapping(medicare)
E8781	Surgical operation with implant of artificial internal device causing abnormal patient reaction, or later complication,without mention of misadventure at time of operation	Y831	general equivalence mapping(medicare)
7273	Other bursitis	M7150	general equivalence mapping(medicare)
72610	Disorders of bursae and tendons in shoulder region, unspecified	M75100	general equivalence mapping(medicare)
72610	Disorders of bursae and tendons in shoulder region, unspecified	M7550	general equivalence mapping(medicare)
7262	Other affections of shoulder region, not elsewhere classified	M7530	general equivalence mapping(medicare)
7262	Other affections of shoulder region, not elsewhere classified	M7540	general equivalence mapping(medicare)
7262	Other affections of shoulder region, not elsewhere classified	M7580	general equivalence mapping(medicare)
34690	Migraine, unspecified, without mention of intractable migraine without mention of status migrainosus	G43909	general equivalence mapping(medicare)
4400	Atherosclerosis of aorta	I700	general equivalence mapping(medicare)
25062	Diabetes with neurological manifestations, type II or unspecified type, uncontrolled	E1140	general equivalence mapping(medicare)
25062	Diabetes with neurological manifestations, type II or unspecified type, uncontrolled	E1165	general equivalence mapping(medicare)
V8538	Body Mass Index 38.0-38.9, adult	Z6838	general equivalence mapping(medicare)
41402	Coronary atherosclerosis of autologous vein bypass graft	I25810	general equivalence mapping(medicare)
0389	Unspecified septicemia	A419	general equivalence mapping(medicare)
99592	Severe sepsis	R6520	general equivalence mapping(medicare)
5959	Cystitis, unspecified	N3090	general equivalence mapping(medicare)
5959	Cystitis, unspecified	N3091	general equivalence mapping(medicare)
78900	Abdominal pain, unspecified site	R109	general equivalence mapping(medicare)
5859	Chronic kidney disease, unspecified	N189	general equivalence mapping(medicare)
41400	Coronary atherosclerosis of unspecified type of vessel, native or graft	I2510	general equivalence mapping(medicare)
V4581	Aortocoronary bypass status	Z951	general equivalence mapping(medicare)
32723	Obstructive sleep apnea (adult)(pediatric)	G4733	general equivalence mapping(medicare)
33394	Restless legs syndrome (RLS)	G2581	general equivalence mapping(medicare)
71941	Pain in joint, shoulder region	M25519	general equivalence mapping(medicare)
4928	Other emphysema	J439	general equivalence mapping(medicare)
51889	Other diseases of lung, not elsewhere classified	J984	general equivalence mapping(medicare)
V1272	Personal history of colonic polyps	Z86010	general equivalence mapping(medicare)
33183	Mild cognitive impairment, so stated	G3184	general equivalence mapping(medicare)
42830	Diastolic heart failure, unspecified	I5030	general equivalence mapping(medicare)
7905	Other nonspecific abnormal serum enzyme levels	R748	general equivalence mapping(medicare)
72709	Other synovitis and tenosynovitis	M6580	general equivalence mapping(medicare)
8449	Sprains and strains of unspecified site of knee and leg	S8390XA	general equivalence mapping(medicare)
8449	Sprains and strains of unspecified site of knee and leg	S86919A	general equivalence mapping(medicare)
E9289	Unspecified accident	X58XXXA	general equivalence mapping(medicare)
4589	Hypotension, unspecified	I959	general equivalence mapping(medicare)
3555	Tarsal tunnel syndrome	G5750	general equivalence mapping(medicare)
3558	Mononeuritis of lower limb, unspecified	G5790	general equivalence mapping(medicare)
2948	Other persistent mental disorders due to conditions classified elsewhere	F060	general equivalence mapping(medicare)
2948	Other persistent mental disorders due to conditions classified elsewhere	F068	general equivalence mapping(medicare)
00863	Enteritis due to norwalk virus	A0811	general equivalence mapping(medicare)
37230	Conjunctivitis, unspecified	H109	general equivalence mapping(medicare)
1628	Malignant neoplasm of other parts of bronchus or lung	C3480	general equivalence mapping(medicare)
51884	Acute and chronic respiratory failure	J9620	general equivalence mapping(medicare)
5781	Blood in stool	K921	general equivalence mapping(medicare)
49121	Obstructive chronic bronchitis with (acute) exacerbation	J441	general equivalence mapping(medicare)
36250	Macular degeneration (senile), unspecified	H3530	general equivalence mapping(medicare)
28522	Anemia in neoplastic disease	D630	general equivalence mapping(medicare)
41011	Acute myocardial infarction of other anterior wall, initial episode of care	I2109	general equivalence mapping(medicare)
42821	Acute systolic heart failure	I5021	general equivalence mapping(medicare)
7455	Ostium secundum type atrial septal defect	Q211	general equivalence mapping(medicare)
E8790	Cardiac catheterization as the cause of abnormal reaction of patient, or of later complication, without mention of misadventure at time of procedure	Y840	general equivalence mapping(medicare)
43491	Cerebral artery occlusion, unspecified with cerebral infarction	I6350	general equivalence mapping(medicare)
5932	Cyst of kidney, acquired	N281	general equivalence mapping(medicare)
2469	Unspecified disorder of thyroid	E079	general equivalence mapping(medicare)
2853	Antineoplastic chemotherapy induced anemia	D6481	general equivalence mapping(medicare)
E9331	Antineoplastic and immunosuppressive drugs causing adverse effects in therapeutic use	NoDx	general equivalence mapping(medicare)
E9331	Antineoplastic and immunosuppressive drugs causing adverse effects in therapeutic use	T51.92XA	manual matching
E8498	Accidents occurring in other specified places	Y9289	general equivalence mapping(medicare)
51881	Acute respiratory failure	J9600	general equivalence mapping(medicare)
51881	Acute respiratory failure	J9690	general equivalence mapping(medicare)
42822	Chronic systolic heart failure	I5022	general equivalence mapping(medicare)
28866	Bandemia	D72825	general equivalence mapping(medicare)
57420	Calculus of gallbladder without mention of cholecystitis, without mention of obstruction	K8020	general equivalence mapping(medicare)
2809	Iron deficiency anemia, unspecified	D509	general equivalence mapping(medicare)
V5351	Fitting and adjustment of gastric lap band	Z4651	general equivalence mapping(medicare)
V4586	Bariatric surgery status	Z9884	general equivalence mapping(medicare)
2689	Unspecified vitamin D deficiency	E559	general equivalence mapping(medicare)
5718	Other chronic nonalcoholic liver disease	K760	general equivalence mapping(medicare)
5718	Other chronic nonalcoholic liver disease	K7689	general equivalence mapping(medicare)
V1505	Allergy to other foods	Z91018	general equivalence mapping(medicare)
5533	Diaphragmatic hernia without mention of obstruction or gangrene	K449	general equivalence mapping(medicare)
V8541	Body Mass Index 40.0-44.9, adult	Z6841	general equivalence mapping(medicare)
4779	Allergic rhinitis, cause unspecified	J300	general equivalence mapping(medicare)
4779	Allergic rhinitis, cause unspecified	J309	general equivalence mapping(medicare)
41519	Other pulmonary embolism and infarction	I2699	general equivalence mapping(medicare)
4373	Cerebral aneurysm, nonruptured	I671	general equivalence mapping(medicare)
4510	Phlebitis and thrombophlebitis of superficial vessels of lower extremities	I8000	general equivalence mapping(medicare)
V8389	Other genetic carrier status	Z148	general equivalence mapping(medicare)
2764	Mixed acid-base balance disorder	E874	general equivalence mapping(medicare)
00845	Intestinal infection due to Clostridium difficile	A047	general equivalence mapping(medicare)
29281	Drug-induced delirium	F19921	general equivalence mapping(medicare)
1122	Candidiasis of other urogenital sites	B3742	general equivalence mapping(medicare)
1122	Candidiasis of other urogenital sites	B3749	general equivalence mapping(medicare)
27669	Other fluid overload	E8770	general equivalence mapping(medicare)
27669	Other fluid overload	E8779	general equivalence mapping(medicare)
7102	Sicca syndrome	M3500	general equivalence mapping(medicare)
7102	Sicca syndrome	M3501	general equivalence mapping(medicare)
E9393	Other antipsychotics, neuroleptics, and major tranquilizers causing adverse effects in therapeutic use	NoDx	general equivalence mapping(medicare)
E9393	Other antipsychotics, neuroleptics, and major tranquilizers causing adverse effects in therapeutic use	T51.94XA	manual matching
73300	Osteoporosis, unspecified	M810	general equivalence mapping(medicare)
03843	Septicemia due to pseudomonas	A4152	general equivalence mapping(medicare)
42843	Acute on chronic combined systolic and diastolic heart failure	I5043	general equivalence mapping(medicare)
6930	Dermatitis due to drugs and medicines taken internally	L270	general equivalence mapping(medicare)
6930	Dermatitis due to drugs and medicines taken internally	L271	general equivalence mapping(medicare)
V707	Examination of participant in clinical trial	Z006	general equivalence mapping(medicare)
V707	Person on outside of bus injured in collision with pedestrian or animal in traffic accident	Z006	general equivalence mapping(medicare)
78720	Dysphagia, unspecified	R130	general equivalence mapping(medicare)
78720	Dysphagia, unspecified	R1310	general equivalence mapping(medicare)
0383	Septicemia due to anaerobes	A414	general equivalence mapping(medicare)
78552	Septic shock	R6521	general equivalence mapping(medicare)
5184	Acute edema of lung, unspecified	J810	general equivalence mapping(medicare)
5845	Acute kidney failure with lesion of tubular necrosis	N170	general equivalence mapping(medicare)
5809	Acute glomerulonephritis with unspecified pathological lesion in kidney	N009	general equivalence mapping(medicare)
34831	Metabolic encephalopathy	G9341	general equivalence mapping(medicare)
5601	Paralytic ileus	K560	general equivalence mapping(medicare)
5601	Paralytic ileus	K567	general equivalence mapping(medicare)
4739	Unspecified sinusitis (chronic)	J329	general equivalence mapping(medicare)
78097	Altered mental status	R4182	general equivalence mapping(medicare)
E9478	Other drugs and medicinal substances causing adverse effects in therapeutic use	NoDx	general equivalence mapping(medicare)
E9478	Other drugs and medicinal substances causing adverse effects in therapeutic use	T51.98XA	manual matching
4940	Bronchiectasis without acute exacerbation	J479	general equivalence mapping(medicare)
53550	Unspecified gastritis and gastroduodenitis, without mention of hemorrhage	K2970	general equivalence mapping(medicare)
53550	Unspecified gastritis and gastroduodenitis, without mention of hemorrhage	K2990	general equivalence mapping(medicare)
5768	Other specified disorders of biliary tract	K835	general equivalence mapping(medicare)
5768	Other specified disorders of biliary tract	K838	general equivalence mapping(medicare)
5730	Chronic passive congestion of liver	K761	general equivalence mapping(medicare)
82009	Other closed transcervical fracture of neck of femur	S72099A	general equivalence mapping(medicare)
V1261	Personal history of pneumonia (recurrent)	Z8701	general equivalence mapping(medicare)
V441	Gastrostomy status	Z931	general equivalence mapping(medicare)
V441	Car passenger injured in collision with heavy transport vehicle or bus in nontraffic accident	Z931	general equivalence mapping(medicare)
57400	Calculus of gallbladder with acute cholecystitis, without mention of obstruction	K8000	general equivalence mapping(medicare)
2411	Nontoxic multinodular goiter	E042	general equivalence mapping(medicare)
57410	Calculus of gallbladder with other cholecystitis, without mention of obstruction	K8018	general equivalence mapping(medicare)
V103	Personal history of malignant neoplasm of breast	Z853	general equivalence mapping(medicare)
V103	Person boarding or alighting a pedal cycle injured in collision with pedestrian or animal	Z853	general equivalence mapping(medicare)
V4571	Acquired absence of breast and nipple	Z9010	general equivalence mapping(medicare)
462	Acute pharyngitis	J029	general equivalence mapping(medicare)
04186	Helicobacter pylori [H. pylori]	B9681	general equivalence mapping(medicare)
7464	Congenital insufficiency of aortic valve	Q231	general equivalence mapping(medicare)
4254	Other primary cardiomyopathies	I425	general equivalence mapping(medicare)
4254	Other primary cardiomyopathies	I428	general equivalence mapping(medicare)
42842	Chronic combined systolic and diastolic heart failure	I5042	general equivalence mapping(medicare)
4168	Other chronic pulmonary heart diseases	I272	general equivalence mapping(medicare)
4168	Other chronic pulmonary heart diseases	I2789	general equivalence mapping(medicare)
70713	Ulcer of ankle	L97309	general equivalence mapping(medicare)
45981	Venous (peripheral) insufficiency, unspecified	I872	general equivalence mapping(medicare)
V1251	Personal history of venous thrombosis and embolism	Z86718	general equivalence mapping(medicare)
V113	Personal history of alcoholism	Z658	general equivalence mapping(medicare)
V113	Person boarding or alighting a pedal cycle injured in collision with other pedal cycle	Z658	general equivalence mapping(medicare)
81342	Other closed fractures of distal end of radius (alone)	S52509A	general equivalence mapping(medicare)
3659	Unspecified glaucoma	H409	general equivalence mapping(medicare)
66001	Obstruction caused by malposition of fetus at onset of labor, delivered, with or without mention of antepartum condition	O649XX0	general equivalence mapping(medicare)
65801	Oligohydramnios, delivered, with or without mention of antepartum condition	O4101X0	general equivalence mapping(medicare)
65801	Oligohydramnios, delivered, with or without mention of antepartum condition	O4102X0	general equivalence mapping(medicare)
65801	Oligohydramnios, delivered, with or without mention of antepartum condition	O4103X0	general equivalence mapping(medicare)
65251	High head at term, delivered, with or without mention of antepartum condition	O324XX0	general equivalence mapping(medicare)
2182	Subserous leiomyoma of uterus	D252	general equivalence mapping(medicare)
65971	Abnormality in fetal heart rate or rhythm, delivered, with or without mention of antepartum condition	O76	general equivalence mapping(medicare)
220	Benign neoplasm of ovary	D279	general equivalence mapping(medicare)
2180	Submucous leiomyoma of uterus	D250	general equivalence mapping(medicare)
3559	Mononeuritis of unspecified site	G589	general equivalence mapping(medicare)
V620	Unemployment	Z560	general equivalence mapping(medicare)
V620	Driver of heavy transport vehicle injured in collision with two- or three-wheeled motor vehicle in nontraffic accident	Z560	general equivalence mapping(medicare)
30001	Panic disorder without agoraphobia	F410	general equivalence mapping(medicare)
V1552	Personal history of traumatic brain injury	Z87820	general equivalence mapping(medicare)
30560	Cocaine abuse, unspecified	F1410	general equivalence mapping(medicare)
30590	Other, mixed, or unspecified drug abuse, unspecified	F1810	general equivalence mapping(medicare)
V600	Lack of housing	Z590	general equivalence mapping(medicare)
V600	Driver of heavy transport vehicle injured in collision with pedestrian or animal in nontraffic accident	Z590	general equivalence mapping(medicare)
7801	Hallucinations	R440	general equivalence mapping(medicare)
7801	Hallucinations	R442	general equivalence mapping(medicare)
7801	Hallucinations	R443	general equivalence mapping(medicare)
2511	Other specified hypoglycemia	E160	general equivalence mapping(medicare)
2511	Other specified hypoglycemia	E161	general equivalence mapping(medicare)
37950	Nystagmus, unspecified	H5500	general equivalence mapping(medicare)
29284	Drug-induced mood disorder	F1994	general equivalence mapping(medicare)
6253	Dysmenorrhea	N946	general equivalence mapping(medicare)
30553	Opioid abuse, in remission	F1110	general equivalence mapping(medicare)
2989	Unspecified psychosis	F29	general equivalence mapping(medicare)
7907	Bacteremia	R7881	general equivalence mapping(medicare)
71101	Pyogenic arthritis, shoulder region	M00019	general equivalence mapping(medicare)
71101	Pyogenic arthritis, shoulder region	M00119	general equivalence mapping(medicare)
71101	Pyogenic arthritis, shoulder region	M00219	general equivalence mapping(medicare)
71101	Pyogenic arthritis, shoulder region	M00819	general equivalence mapping(medicare)
6827	Cellulitis and abscess of foot, except toes	L03119	general equivalence mapping(medicare)
6827	Cellulitis and abscess of foot, except toes	L03129	general equivalence mapping(medicare)
29630	Major depressive affective disorder, recurrent episode, unspecified	F339	general equivalence mapping(medicare)
70714	Ulcer of heel and midfoot	L97409	general equivalence mapping(medicare)
04105	Streptococcus infection in conditions classified elsewhere and of unspecified site, streptococcus, group G	B954	general equivalence mapping(medicare)
25080	Diabetes with other specified manifestations, type II or unspecified type, not stated as uncontrolled	E11618	general equivalence mapping(medicare)
25080	Diabetes with other specified manifestations, type II or unspecified type, not stated as uncontrolled	E11620	general equivalence mapping(medicare)
25080	Diabetes with other specified manifestations, type II or unspecified type, not stated as uncontrolled	E11621	general equivalence mapping(medicare)
25080	Diabetes with other specified manifestations, type II or unspecified type, not stated as uncontrolled	E11622	general equivalence mapping(medicare)
25080	Diabetes with other specified manifestations, type II or unspecified type, not stated as uncontrolled	E11628	general equivalence mapping(medicare)
25080	Diabetes with other specified manifestations, type II or unspecified type, not stated as uncontrolled	E11630	general equivalence mapping(medicare)
25080	Diabetes with other specified manifestations, type II or unspecified type, not stated as uncontrolled	E11638	general equivalence mapping(medicare)
25080	Diabetes with other specified manifestations, type II or unspecified type, not stated as uncontrolled	E11649	general equivalence mapping(medicare)
25080	Diabetes with other specified manifestations, type II or unspecified type, not stated as uncontrolled	E1165	general equivalence mapping(medicare)
25080	Diabetes with other specified manifestations, type II or unspecified type, not stated as uncontrolled	E1169	general equivalence mapping(medicare)
70715	Ulcer of other part of foot	L97509	general equivalence mapping(medicare)
73313	Pathologic fracture of vertebrae	M4850XA	general equivalence mapping(medicare)
73313	Pathologic fracture of vertebrae	M8008XA	general equivalence mapping(medicare)
73313	Pathologic fracture of vertebrae	M8448XA	general equivalence mapping(medicare)
73313	Pathologic fracture of vertebrae	M8468XA	general equivalence mapping(medicare)
3361	Vascular myelopathies	G9519	general equivalence mapping(medicare)
135	Sarcoidosis	D869	general equivalence mapping(medicare)
5178	Lung involvement in other diseases classified elsewhere	J99	general equivalence mapping(medicare)
V5865	Long-term (current) use of steroids	Z7951	general equivalence mapping(medicare)
V5865	Long-term (current) use of steroids	Z7952	general equivalence mapping(medicare)
V5811	Encounter for antineoplastic chemotherapy	Z5111	general equivalence mapping(medicare)
20190	Hodgkin's disease, unspecified type, unspecified site, extranodal and solid organ sites	C8190	general equivalence mapping(medicare)
20190	Hodgkin's disease, unspecified type, unspecified site, extranodal and solid organ sites	C8199	general equivalence mapping(medicare)
3899	Unspecified hearing loss	H9190	general equivalence mapping(medicare)
2930	Delirium due to conditions classified elsewhere	F05	general equivalence mapping(medicare)
28803	Drug induced neutropenia	D701	general equivalence mapping(medicare)
28803	Drug induced neutropenia	D702	general equivalence mapping(medicare)
78609	Other respiratory abnormalities	R0600	general equivalence mapping(medicare)
78609	Other respiratory abnormalities	R0609	general equivalence mapping(medicare)
78609	Other respiratory abnormalities	R063	general equivalence mapping(medicare)
78609	Other respiratory abnormalities	R0683	general equivalence mapping(medicare)
78609	Other respiratory abnormalities	R0689	general equivalence mapping(medicare)
78630	Hemoptysis, unspecified	R042	general equivalence mapping(medicare)
78630	Hemoptysis, unspecified	R049	general equivalence mapping(medicare)
9961	Mechanical complication of other vascular device, implant, and graft	T82390A	general equivalence mapping(medicare)
9961	Mechanical complication of other vascular device, implant, and graft	T82391A	general equivalence mapping(medicare)
9961	Mechanical complication of other vascular device, implant, and graft	T82392A	general equivalence mapping(medicare)
9961	Mechanical complication of other vascular device, implant, and graft	T8249XA	general equivalence mapping(medicare)
9961	Mechanical complication of other vascular device, implant, and graft	T82590A	general equivalence mapping(medicare)
9961	Mechanical complication of other vascular device, implant, and graft	T82591A	general equivalence mapping(medicare)
9961	Mechanical complication of other vascular device, implant, and graft	T82593A	general equivalence mapping(medicare)
9961	Mechanical complication of other vascular device, implant, and graft	T82595A	general equivalence mapping(medicare)
9961	Mechanical complication of other vascular device, implant, and graft	T82598A	general equivalence mapping(medicare)
V5869	Long-term (current) use of other medications	Z79891	general equivalence mapping(medicare)
V5869	Long-term (current) use of other medications	Z79899	general equivalence mapping(medicare)
E8798	Other specified procedures as the cause of abnormal reaction of patient, or of later complication, without mention of misadventure at time of procedure	Y848	general equivalence mapping(medicare)
E8889	Unspecified fall	W19XXXA	general equivalence mapping(medicare)
E8889	Other specified metabolic disorders	W19XXXA	general equivalence mapping(medicare)
20280	Other malignant lymphomas, unspecified site, extranodal and solid organ sites	C8580	general equivalence mapping(medicare)
20280	Other malignant lymphomas, unspecified site, extranodal and solid organ sites	C8589	general equivalence mapping(medicare)
E8490	Home accidents	Y92099	general equivalence mapping(medicare)
E0092	Activity involving aerobic and step exercise	Y93A3	general equivalence mapping(medicare)
V4579	Other acquired absence of organ	Z9089	general equivalence mapping(medicare)
20193	Hodgkin's disease, unspecified type, intra-abdominal lymph nodes	C8193	general equivalence mapping(medicare)
60000	Hypertrophy (benign) of prostate without urinary obstruction and other lower urinary tract symptom (LUTS)	N400	general equivalence mapping(medicare)
29420	Dementia, unspecified, without behavioral disturbance	F0390	general equivalence mapping(medicare)
5589	Other and unspecified noninfectious gastroenteritis and colitis	K5289	general equivalence mapping(medicare)
5589	Other and unspecified noninfectious gastroenteritis and colitis	K529	general equivalence mapping(medicare)
3529	Unspecified disorder of cranial nerves	G529	general equivalence mapping(medicare)
27542	Hypercalcemia	E8352	general equivalence mapping(medicare)
78061	Fever presenting with conditions classified elsewhere	R5081	general equivalence mapping(medicare)
4270	Paroxysmal supraventricular tachycardia	I471	general equivalence mapping(medicare)
90089	Injury to other specified blood vessels of head and neck	S090XXA	general equivalence mapping(medicare)
90089	Injury to other specified blood vessels of head and neck	S158XXA	general equivalence mapping(medicare)
99811	Hemorrhage complicating a procedure	D7801	general equivalence mapping(medicare)
99811	Hemorrhage complicating a procedure	D7802	general equivalence mapping(medicare)
99811	Hemorrhage complicating a procedure	D7821	general equivalence mapping(medicare)
99811	Hemorrhage complicating a procedure	D7822	general equivalence mapping(medicare)
99811	Hemorrhage complicating a procedure	E3601	general equivalence mapping(medicare)
99811	Hemorrhage complicating a procedure	E3602	general equivalence mapping(medicare)
99811	Hemorrhage complicating a procedure	G9731	general equivalence mapping(medicare)
99811	Hemorrhage complicating a procedure	G9732	general equivalence mapping(medicare)
99811	Hemorrhage complicating a procedure	G9751	general equivalence mapping(medicare)
99811	Hemorrhage complicating a procedure	G9752	general equivalence mapping(medicare)
99811	Hemorrhage complicating a procedure	H59111	general equivalence mapping(medicare)
99811	Hemorrhage complicating a procedure	H59112	general equivalence mapping(medicare)
99811	Hemorrhage complicating a procedure	H59113	general equivalence mapping(medicare)
99811	Hemorrhage complicating a procedure	H59119	general equivalence mapping(medicare)
99811	Hemorrhage complicating a procedure	H59121	general equivalence mapping(medicare)
99811	Hemorrhage complicating a procedure	H59122	general equivalence mapping(medicare)
99811	Hemorrhage complicating a procedure	H59123	general equivalence mapping(medicare)
99811	Hemorrhage complicating a procedure	H59129	general equivalence mapping(medicare)
99811	Hemorrhage complicating a procedure	H59311	general equivalence mapping(medicare)
99811	Hemorrhage complicating a procedure	H59312	general equivalence mapping(medicare)
99811	Hemorrhage complicating a procedure	H59313	general equivalence mapping(medicare)
99811	Hemorrhage complicating a procedure	H59319	general equivalence mapping(medicare)
99811	Hemorrhage complicating a procedure	H59321	general equivalence mapping(medicare)
99811	Hemorrhage complicating a procedure	H59322	general equivalence mapping(medicare)
99811	Hemorrhage complicating a procedure	H59323	general equivalence mapping(medicare)
99811	Hemorrhage complicating a procedure	H59329	general equivalence mapping(medicare)
99811	Hemorrhage complicating a procedure	H9521	general equivalence mapping(medicare)
99811	Hemorrhage complicating a procedure	H9522	general equivalence mapping(medicare)
99811	Hemorrhage complicating a procedure	H9541	general equivalence mapping(medicare)
99811	Hemorrhage complicating a procedure	H9542	general equivalence mapping(medicare)
99811	Hemorrhage complicating a procedure	I97410	general equivalence mapping(medicare)
99811	Hemorrhage complicating a procedure	I97411	general equivalence mapping(medicare)
99811	Hemorrhage complicating a procedure	I97418	general equivalence mapping(medicare)
99811	Hemorrhage complicating a procedure	I9742	general equivalence mapping(medicare)
99811	Hemorrhage complicating a procedure	I97610	general equivalence mapping(medicare)
99811	Hemorrhage complicating a procedure	I97611	general equivalence mapping(medicare)
99811	Hemorrhage complicating a procedure	I97618	general equivalence mapping(medicare)
99811	Hemorrhage complicating a procedure	I9762	general equivalence mapping(medicare)
99811	Hemorrhage complicating a procedure	J9561	general equivalence mapping(medicare)
99811	Hemorrhage complicating a procedure	J9562	general equivalence mapping(medicare)
99811	Hemorrhage complicating a procedure	J95830	general equivalence mapping(medicare)
99811	Hemorrhage complicating a procedure	J95831	general equivalence mapping(medicare)
99811	Hemorrhage complicating a procedure	K9161	general equivalence mapping(medicare)
99811	Hemorrhage complicating a procedure	K9162	general equivalence mapping(medicare)
99811	Hemorrhage complicating a procedure	K91840	general equivalence mapping(medicare)
99811	Hemorrhage complicating a procedure	K91841	general equivalence mapping(medicare)
99811	Hemorrhage complicating a procedure	L7601	general equivalence mapping(medicare)
99811	Hemorrhage complicating a procedure	L7602	general equivalence mapping(medicare)
99811	Hemorrhage complicating a procedure	L7621	general equivalence mapping(medicare)
99811	Hemorrhage complicating a procedure	L7622	general equivalence mapping(medicare)
99811	Hemorrhage complicating a procedure	M96810	general equivalence mapping(medicare)
99811	Hemorrhage complicating a procedure	M96811	general equivalence mapping(medicare)
99811	Hemorrhage complicating a procedure	M96830	general equivalence mapping(medicare)
99811	Hemorrhage complicating a procedure	M96831	general equivalence mapping(medicare)
99811	Hemorrhage complicating a procedure	N9961	general equivalence mapping(medicare)
99811	Hemorrhage complicating a procedure	N9962	general equivalence mapping(medicare)
99811	Hemorrhage complicating a procedure	N99820	general equivalence mapping(medicare)
99811	Hemorrhage complicating a procedure	N99821	general equivalence mapping(medicare)
2753	Disorders of phosphorus metabolism	E8330	general equivalence mapping(medicare)
2753	Disorders of phosphorus metabolism	E8331	general equivalence mapping(medicare)
2753	Disorders of phosphorus metabolism	E8332	general equivalence mapping(medicare)
2753	Disorders of phosphorus metabolism	E8339	general equivalence mapping(medicare)
36411	Chronic iridocyclitis in diseases classified elsewhere	H209	general equivalence mapping(medicare)
7856	Enlargement of lymph nodes	R599	general equivalence mapping(medicare)
53250	Chronic or unspecified duodenal ulcer with perforation, without mention of obstruction	K265	general equivalence mapping(medicare)
56729	Other suppurative peritonitis	K650	general equivalence mapping(medicare)
28800	Neutropenia, unspecified	D709	general equivalence mapping(medicare)
5699	Unspecified disorder of intestine	K639	general equivalence mapping(medicare)
55321	Incisional hernia without mention of obstruction or gangrene	K432	general equivalence mapping(medicare)
1505	Malignant neoplasm of lower third of esophagus	C155	general equivalence mapping(medicare)
53085	Barrett's esophagus	K2270	general equivalence mapping(medicare)
4379	Unspecified cerebrovascular disease	I679	general equivalence mapping(medicare)
82300	Closed fracture of upper end of tibia alone	S82109A	general equivalence mapping(medicare)
73390	Disorder of bone and cartilage, unspecified	M899	general equivalence mapping(medicare)
73390	Disorder of bone and cartilage, unspecified	M949	general equivalence mapping(medicare)
81209	Other closed fracture of upper end of humerus	S42293A	general equivalence mapping(medicare)
81209	Other closed fracture of upper end of humerus	S42296A	general equivalence mapping(medicare)
8404	Rotator cuff (capsule) sprain	S43429A	general equivalence mapping(medicare)
7140	Rheumatoid arthritis	M069	general equivalence mapping(medicare)
71696	Arthropathy, unspecified, lower leg	M129	general equivalence mapping(medicare)
V171	Family history of stroke (cerebrovascular)	Z823	general equivalence mapping(medicare)
V171	Pedal cycle passenger injured in collision with fixed or stationary object in nontraffic accident	Z823	general equivalence mapping(medicare)
5693	Hemorrhage of rectum and anus	K625	general equivalence mapping(medicare)
4011	Benign essential hypertension	I10	general equivalence mapping(medicare)
7804	Dizziness and giddiness	R42	general equivalence mapping(medicare)
1543	Malignant neoplasm of anus, unspecified site	C210	general equivalence mapping(medicare)
2866	Defibrination syndrome	D65	general equivalence mapping(medicare)
99594	Systemic inflammatory response syndrome due to noninfectious process with acute organ dysfunction	R6511	general equivalence mapping(medicare)
20300	Multiple myeloma, without mention of having achieved remission	C9000	general equivalence mapping(medicare)
99809	Postoperative shock, other	T8119XA	general equivalence mapping(medicare)
45383	Acute venous embolism and thrombosis of upper extremity, unspecified	I82609	general equivalence mapping(medicare)
99674	Other complications due to other vascular device, implant, and graft	T82818A	general equivalence mapping(medicare)
99674	Other complications due to other vascular device, implant, and graft	T82828A	general equivalence mapping(medicare)
99674	Other complications due to other vascular device, implant, and graft	T82838A	general equivalence mapping(medicare)
99674	Other complications due to other vascular device, implant, and graft	T82848A	general equivalence mapping(medicare)
99674	Other complications due to other vascular device, implant, and graft	T82858A	general equivalence mapping(medicare)
99674	Other complications due to other vascular device, implant, and graft	T82868A	general equivalence mapping(medicare)
99674	Other complications due to other vascular device, implant, and graft	T82898A	general equivalence mapping(medicare)
99674	Other complications due to other vascular device, implant, and graft	T829XXA	general equivalence mapping(medicare)
56089	Other specified intestinal obstruction	K5669	general equivalence mapping(medicare)
55320	Ventral, unspecified, hernia without mention of obstruction or gangrene	K439	general equivalence mapping(medicare)
V4987	Physical restraints status	Z781	general equivalence mapping(medicare)
5680	Peritoneal adhesions (postoperative) (postinfection)	K660	general equivalence mapping(medicare)
71596	Osteoarthrosis, unspecified whether generalized or localized, lower leg	M179	general equivalence mapping(medicare)
V6441	Laparoscopic surgical procedure converted to open procedure	NoDx	general equivalence mapping(medicare)
V6441	Laparoscopic surgical procedure converted to open procedure	Y87.2	manual matching
V8533	Body Mass Index 33.0-33.9, adult	Z6833	general equivalence mapping(medicare)
81600	Closed fracture of phalanx or phalanges of hand, unspecified	S62509A	general equivalence mapping(medicare)
81600	Closed fracture of phalanx or phalanges of hand, unspecified	S62609A	general equivalence mapping(medicare)
E887	Fracture, cause unspecified	W19XXXA	general equivalence mapping(medicare)
0417	Pseudomonas infection in conditions classified elsewhere and of unspecified site	B965	general equivalence mapping(medicare)
1541	Malignant neoplasm of rectum	C20	general equivalence mapping(medicare)
5921	Calculus of ureter	N201	general equivalence mapping(medicare)
3383	Neoplasm related pain (acute) (chronic)	G893	general equivalence mapping(medicare)
56942	Anal or rectal pain	K6289	general equivalence mapping(medicare)
2800	Iron deficiency anemia secondary to blood loss (chronic)	D500	general equivalence mapping(medicare)
V1351	Personal history of pathologic fracture	Z87311	general equivalence mapping(medicare)
V446	Other artificial opening of urinary tract status	Z936	general equivalence mapping(medicare)
V446	Car passenger injured in collision with heavy transport vehicle or bus in traffic accident	Z936	general equivalence mapping(medicare)
59972	Microscopic hematuria	R311	general equivalence mapping(medicare)
59972	Microscopic hematuria	R312	general equivalence mapping(medicare)
7919	Other nonspecific findings on examination of urine	R825	general equivalence mapping(medicare)
7919	Other nonspecific findings on examination of urine	R8299	general equivalence mapping(medicare)
28412	Other drug-induced pancytopenia	D61811	general equivalence mapping(medicare)
2555	Other adrenal hypofunction	E2749	general equivalence mapping(medicare)
5934	Other ureteric obstruction	N138	general equivalence mapping(medicare)
E9320	Adrenal cortical steroids causing adverse effects in therapeutic use	NoDx	general equivalence mapping(medicare)
E9320	Adrenal cortical steroids causing adverse effects in therapeutic use	T51.91XA	manual matching
78079	Other malaise and fatigue	G933	general equivalence mapping(medicare)
78079	Other malaise and fatigue	R531	general equivalence mapping(medicare)
78079	Other malaise and fatigue	R5381	general equivalence mapping(medicare)
78079	Other malaise and fatigue	R5383	general equivalence mapping(medicare)
34839	Other encephalopathy	G9349	general equivalence mapping(medicare)
34839	Other encephalopathy	I6783	general equivalence mapping(medicare)
V8531	Body Mass Index 31.0-31.9, adult	Z6831	general equivalence mapping(medicare)
71536	Osteoarthrosis, localized, not specified whether primary or secondary, lower leg	M179	general equivalence mapping(medicare)
1548	Malignant neoplasm of other sites of rectum, rectosigmoid junction, and anus	C218	general equivalence mapping(medicare)
7840	Headache	G441	general equivalence mapping(medicare)
7840	Headache	R51	general equivalence mapping(medicare)
29040	Vascular dementia, uncomplicated	F0150	general equivalence mapping(medicare)
3668	Other cataract	H268	general equivalence mapping(medicare)
V1301	Personal history of urinary calculi	Z87442	general equivalence mapping(medicare)
33989	Other headache syndromes	G4489	general equivalence mapping(medicare)
E9426	Other antihypertensive agents causing adverse effects in therapeutic use	NoDx	general equivalence mapping(medicare)
E9426	Other antihypertensive agents causing adverse effects in therapeutic use	T51.95XA	manual matching
V1302	Personal history, urinary (tract) infection	Z87440	general equivalence mapping(medicare)
0088	Intestinal infection due to other organism, not elsewhere classified	A088	general equivalence mapping(medicare)
47819	Other disease of nasal cavity and sinuses	J340	general equivalence mapping(medicare)
47819	Other disease of nasal cavity and sinuses	J341	general equivalence mapping(medicare)
47819	Other disease of nasal cavity and sinuses	J3489	general equivalence mapping(medicare)
3320	Paralysis agitans	G20	general equivalence mapping(medicare)
42781	Sinoatrial node dysfunction	I495	general equivalence mapping(medicare)
42781	Sinoatrial node dysfunction	R001	general equivalence mapping(medicare)
4370	Cerebral atherosclerosis	I672	general equivalence mapping(medicare)
42613	Other second degree atrioventricular block	I441	general equivalence mapping(medicare)
7244	Thoracic or lumbosacral neuritis or radiculitis, unspecified	M5414	general equivalence mapping(medicare)
7244	Thoracic or lumbosacral neuritis or radiculitis, unspecified	M5415	general equivalence mapping(medicare)
7244	Thoracic or lumbosacral neuritis or radiculitis, unspecified	M5416	general equivalence mapping(medicare)
7244	Thoracic or lumbosacral neuritis or radiculitis, unspecified	M5417	general equivalence mapping(medicare)
3829	Unspecified otitis media	H6690	general equivalence mapping(medicare)
3831	Chronic mastoiditis	H7010	general equivalence mapping(medicare)
566	Abscess of anal and rectal regions	K610	general equivalence mapping(medicare)
566	Abscess of anal and rectal regions	K611	general equivalence mapping(medicare)
566	Abscess of anal and rectal regions	K613	general equivalence mapping(medicare)
78820	Retention of urine, unspecified	R339	general equivalence mapping(medicare)
78864	Urinary hesitancy	R3911	general equivalence mapping(medicare)
6826	Cellulitis and abscess of leg, except foot	L03119	general equivalence mapping(medicare)
6826	Cellulitis and abscess of leg, except foot	L03129	general equivalence mapping(medicare)
V8542	Body Mass Index 45.0-49.9, adult	Z6842	general equivalence mapping(medicare)
9245	Contusion of unspecified part of lower limb	S7010XA	general equivalence mapping(medicare)
78050	Sleep disturbance, unspecified	G479	general equivalence mapping(medicare)
78062	Postprocedural fever	R5082	general equivalence mapping(medicare)
V1253	Personal history of sudden cardiac arrest	Z8674	general equivalence mapping(medicare)
29900	Autistic disorder, current or active state	F840	general equivalence mapping(medicare)
03842	Septicemia due to escherichia coli [E. coli]	A4151	general equivalence mapping(medicare)
78551	Cardiogenic shock	R570	general equivalence mapping(medicare)
570	Acute and subacute necrosis of liver	K7200	general equivalence mapping(medicare)
570	Acute and subacute necrosis of liver	K762	general equivalence mapping(medicare)
5761	Cholangitis	K830	general equivalence mapping(medicare)
75169	Other anomalies of gallbladder, bile ducts, and liver	Q441	general equivalence mapping(medicare)
75169	Other anomalies of gallbladder, bile ducts, and liver	Q444	general equivalence mapping(medicare)
75169	Other anomalies of gallbladder, bile ducts, and liver	Q445	general equivalence mapping(medicare)
75169	Other anomalies of gallbladder, bile ducts, and liver	Q447	general equivalence mapping(medicare)
7906	Other abnormal blood chemistry	R7889	general equivalence mapping(medicare)
7906	Other abnormal blood chemistry	R790	general equivalence mapping(medicare)
7906	Other abnormal blood chemistry	R7989	general equivalence mapping(medicare)
79029	Other abnormal glucose	R7309	general equivalence mapping(medicare)
5939	Unspecified disorder of kidney and ureter	N289	general equivalence mapping(medicare)
2749	Gout, unspecified	M109	general equivalence mapping(medicare)
58389	Nephritis and nephropathy, not specified as acute or chronic, with other specified pathological lesion in kidney	N058	general equivalence mapping(medicare)
1560	Malignant neoplasm of gallbladder	C23	general equivalence mapping(medicare)
1978	Secondary malignant neoplasm of other digestive organs and spleen	C787	general equivalence mapping(medicare)
1978	Secondary malignant neoplasm of other digestive organs and spleen	C7889	general equivalence mapping(medicare)
57512	Acute and chronic cholecystitis	K812	general equivalence mapping(medicare)
V8535	Body Mass Index 35.0-35.9, adult	Z6835	general equivalence mapping(medicare)
78909	Abdominal pain, other specified site	R1010	general equivalence mapping(medicare)
78909	Abdominal pain, other specified site	R102	general equivalence mapping(medicare)
78909	Abdominal pain, other specified site	R1030	general equivalence mapping(medicare)
7881	Dysuria	R300	general equivalence mapping(medicare)
7881	Dysuria	R309	general equivalence mapping(medicare)
25002	Diabetes mellitus without mention of complication, type II or unspecified type, uncontrolled	E1165	general equivalence mapping(medicare)
52181	Cracked tooth	K0381	general equivalence mapping(medicare)
63311	Tubal pregnancy with intrauterine pregnancy	O001	general equivalence mapping(medicare)
64823	Anemia of mother, antepartum condition or complication	O99011	general equivalence mapping(medicare)
64823	Anemia of mother, antepartum condition or complication	O99012	general equivalence mapping(medicare)
64823	Anemia of mother, antepartum condition or complication	O99013	general equivalence mapping(medicare)
53541	Other specified gastritis, with hemorrhage	K2961	general equivalence mapping(medicare)
2111	Benign neoplasm of stomach	D131	general equivalence mapping(medicare)
2111	Benign neoplasm of stomach	K317	general equivalence mapping(medicare)
43889	Other late effects of cerebrovascular disease	I69898	general equivalence mapping(medicare)
43889	Other late effects of cerebrovascular disease	I69998	general equivalence mapping(medicare)
V1006	Personal history of malignant neoplasm of rectum, rectosigmoid junction, and anus	Z85048	general equivalence mapping(medicare)
V4502	Automatic implantable cardiac defibrillator in situ	Z95810	general equivalence mapping(medicare)
70724	Pressure ulcer, stage IV	NoDx	general equivalence mapping(medicare)
70724	Pressure ulcer, stage IV	L893	manual matching
70703	Pressure ulcer, lower back	L89139	general equivalence mapping(medicare)
70703	Pressure ulcer, lower back	L89149	general equivalence mapping(medicare)
70703	Pressure ulcer, lower back	L89159	general equivalence mapping(medicare)
04112	Methicillin resistant Staphylococcus aureus in conditions classified elsewhere and of unspecified site	B9562	general equivalence mapping(medicare)
V443	Colostomy status	Z933	general equivalence mapping(medicare)
V443	Unspecified car occupant injured in collision with heavy transport vehicle or bus in nontraffic accident	Z933	general equivalence mapping(medicare)
V440	Tracheostomy status	Z930	general equivalence mapping(medicare)
V440	Car driver injured in collision with heavy transport vehicle or bus in nontraffic accident	Z930	general equivalence mapping(medicare)
V1551	Personal history of traumatic fracture	Z8781	general equivalence mapping(medicare)
03812	Methicillin resistant Staphylococcus aureus septicemia	A4102	general equivalence mapping(medicare)
51883	Chronic respiratory failure	J9610	general equivalence mapping(medicare)
70710	Ulcer of lower limb, unspecified	L97909	general equivalence mapping(medicare)
0413	Friedländer's bacillus infection in conditions classified elsewhere and of unspecified site	B961	general equivalence mapping(medicare)
71906	Effusion of joint, lower leg	M25469	general equivalence mapping(medicare)
V0254	Carrier or suspected carrier of Methicillin resistant Staphylococcus aureus	Z22322	general equivalence mapping(medicare)
53783	Angiodysplasia of stomach and duodenum with hemorrhage	K31811	general equivalence mapping(medicare)
V4501	Cardiac pacemaker in situ	Z950	general equivalence mapping(medicare)
53240	Chronic or unspecified duodenal ulcer with hemorrhage, without mention of obstruction	K264	general equivalence mapping(medicare)
2760	Hyperosmolality and/or hypernatremia	E870	general equivalence mapping(medicare)
4260	Atrioventricular block, complete	I442	general equivalence mapping(medicare)
53649	Other gastrostomy complications	K9429	general equivalence mapping(medicare)
V667	Encounter for palliative care	Z515	general equivalence mapping(medicare)
V667	Person on outside of heavy transport vehicle injured in collision with other nonmotor vehicle in traffic accident	Z515	general equivalence mapping(medicare)
1969	Secondary and unspecified malignant neoplasm of lymph nodes, site unspecified	C779	general equivalence mapping(medicare)
E9444	Other diuretics causing adverse effects in therapeutic use	NoDx	general equivalence mapping(medicare)
E9444	Other diuretics causing adverse effects in therapeutic use	T51.95XA	manual matching
5789	Hemorrhage of gastrointestinal tract, unspecified	K922	general equivalence mapping(medicare)
V4611	Dependence on respirator, status	Z9911	general equivalence mapping(medicare)
79001	Precipitous drop in hematocrit	R710	general equivalence mapping(medicare)
59970	Hematuria, unspecified	R319	general equivalence mapping(medicare)
V442	Ileostomy status	Z932	general equivalence mapping(medicare)
V442	Person on outside of car injured in collision with heavy transport vehicle or bus in nontraffic accident	Z932	general equivalence mapping(medicare)
V551	Attention to gastrostomy	Z431	general equivalence mapping(medicare)
V551	Passenger in pick-up truck or van injured in collision with railway train or railway vehicle in nontraffic accident	Z431	general equivalence mapping(medicare)
V550	Attention to tracheostomy	Z430	general equivalence mapping(medicare)
V550	Driver of pick-up truck or van injured in collision with railway train or railway vehicle in nontraffic accident	Z430	general equivalence mapping(medicare)
48241	Methicillin susceptible pneumonia due to Staphylococcus aureus	J15211	general equivalence mapping(medicare)
1120	Candidiasis of mouth	B370	general equivalence mapping(medicare)
1120	Candidiasis of mouth	B3783	general equivalence mapping(medicare)
28984	Heparin-induced thrombocytopenia (HIT)	D7582	general equivalence mapping(medicare)
7824	Jaundice, unspecified, not of newborn	R17	general equivalence mapping(medicare)
2839	Acquired hemolytic anemia, unspecified	D599	general equivalence mapping(medicare)
40310	Hypertensive chronic kidney disease, benign, with chronic kidney disease stage I through stage IV, or unspecified	I129	general equivalence mapping(medicare)
8602	Traumatic hemothorax without mention of open wound into thorax	S271XXA	general equivalence mapping(medicare)
5070	Pneumonitis due to inhalation of food or vomitus	J690	general equivalence mapping(medicare)
80708	Closed fracture of eight or more ribs	S2249XA	general equivalence mapping(medicare)
E8809	Accidental fall on or from other stairs or steps	W108XXA	general equivalence mapping(medicare)
E8809	Other disorders of plasma-protein metabolism, not elsewhere classified	W108XXA	general equivalence mapping(medicare)
85011	Concussion, with loss of consciousness of 30 minutes or less	S060X1A	general equivalence mapping(medicare)
25541	Glucocorticoid deficiency	E271	general equivalence mapping(medicare)
25541	Glucocorticoid deficiency	E272	general equivalence mapping(medicare)
25541	Glucocorticoid deficiency	E2740	general equivalence mapping(medicare)
81002	Closed fracture of shaft of clavicle	S42023A	general equivalence mapping(medicare)
81002	Closed fracture of shaft of clavicle	S42026A	general equivalence mapping(medicare)
8738	Other and unspecified open wound of head without mention of complication	S0190XA	general equivalence mapping(medicare)
8738	Other and unspecified open wound of head without mention of complication	S0990XA	general equivalence mapping(medicare)
V553	Attention to colostomy	Z433	general equivalence mapping(medicare)
V553	Unspecified occupant of pick-up truck or van injured in collision with railway train or railway vehicle in nontraffic accident	Z433	general equivalence mapping(medicare)
V5332	Fitting and adjustment of automatic implantable cardiac defibrillator	Z4502	general equivalence mapping(medicare)
0416	Proteus (mirabilis) (morganii) infection in conditions classified elsewhere and of unspecified site	B964	general equivalence mapping(medicare)
9971	Cardiac complications, not elsewhere classified	I97710	general equivalence mapping(medicare)
9971	Cardiac complications, not elsewhere classified	I97790	general equivalence mapping(medicare)
9971	Cardiac complications, not elsewhere classified	I9788	general equivalence mapping(medicare)
9971	Cardiac complications, not elsewhere classified	I9789	general equivalence mapping(medicare)
2910	Alcohol withdrawal delirium	F10231	general equivalence mapping(medicare)
E8844	Accidental fall from bed	W06XXXA	general equivalence mapping(medicare)
30390	Other and unspecified alcohol dependence, unspecified	F1020	general equivalence mapping(medicare)
V1072	Personal history of hodgkin's disease	Z8571	general equivalence mapping(medicare)
V422	Heart valve replaced by transplant	Z953	general equivalence mapping(medicare)
V422	Person on outside of car injured in collision with two- or three-wheeled motor vehicle in nontraffic accident	Z953	general equivalence mapping(medicare)
3968	Multiple involvement of mitral and aortic valves	I088	general equivalence mapping(medicare)
4142	Chronic total occlusion of coronary artery	I2582	general equivalence mapping(medicare)
V1079	Personal history of other lymphatic and hematopoietic neoplasms	Z8579	general equivalence mapping(medicare)
V4577	Acquired absence of organ, genital organs	Z9079	general equivalence mapping(medicare)
61804	Rectocele	N816	general equivalence mapping(medicare)
61801	Cystocele, midline	N8110	general equivalence mapping(medicare)
61801	Cystocele, midline	N8111	general equivalence mapping(medicare)
78833	Mixed incontinence (male) (female)	N3946	general equivalence mapping(medicare)
63481	Spontaneous abortion, with unspecified complication, incomplete	O0330	general equivalence mapping(medicare)
6259	Unspecified symptom associated with female genital organs	N9489	general equivalence mapping(medicare)
6259	Unspecified symptom associated with female genital organs	R102	general equivalence mapping(medicare)
48249	Other Staphylococcus pneumonia	J1529	general equivalence mapping(medicare)
5829	Chronic glomerulonephritis with unspecified pathological lesion in kidney	N039	general equivalence mapping(medicare)
78722	Dysphagia, oropharyngeal phase	R1312	general equivalence mapping(medicare)
99731	Ventilator associated pneumonia	J95851	general equivalence mapping(medicare)
40300	Hypertensive chronic kidney disease, malignant, with chronic kidney disease stage I through stage IV, or unspecified	I129	general equivalence mapping(medicare)
34290	Hemiplegia, unspecified, affecting unspecified side	G8190	general equivalence mapping(medicare)
E9383	Intravenous anesthetics causing adverse effects in therapeutic use	NoDx	general equivalence mapping(medicare)
E9383	Intravenous anesthetics causing adverse effects in therapeutic use	T51.94XA	manual matching
3129	Unspecified disturbance of conduct	F919	general equivalence mapping(medicare)
78442	Dysphonia	R490	general equivalence mapping(medicare)
30502	Alcohol abuse, episodic	F1010	general equivalence mapping(medicare)
V1279	Personal history of other diseases of digestive system	Z8719	general equivalence mapping(medicare)
4552	Internal hemorrhoids with other complication	K648	general equivalence mapping(medicare)
46400	Acute laryngitis without mention of obstruction	J040	general equivalence mapping(medicare)
7851	Palpitations	R002	general equivalence mapping(medicare)
8208	Closed fracture of unspecified part of neck of femur	S72009A	general equivalence mapping(medicare)
V1241	Personal history of benign neoplasm of the brain	Z86011	general equivalence mapping(medicare)
72210	Displacement of lumbar intervertebral disc without myelopathy	M5126	general equivalence mapping(medicare)
72210	Displacement of lumbar intervertebral disc without myelopathy	M5127	general equivalence mapping(medicare)
6171	Endometriosis of ovary	N801	general equivalence mapping(medicare)
6173	Endometriosis of pelvic peritoneum	N803	general equivalence mapping(medicare)
28989	Other specified diseases of blood and blood-forming organs	D474	general equivalence mapping(medicare)
28989	Other specified diseases of blood and blood-forming organs	D7589	general equivalence mapping(medicare)
28989	Other specified diseases of blood and blood-forming organs	D892	general equivalence mapping(medicare)
1985	Secondary malignant neoplasm of bone and bone marrow	C7951	general equivalence mapping(medicare)
1985	Secondary malignant neoplasm of bone and bone marrow	C7952	general equivalence mapping(medicare)
3363	Myelopathy in other diseases classified elsewhere	G992	general equivalence mapping(medicare)
1984	Secondary malignant neoplasm of other parts of nervous system	C7932	general equivalence mapping(medicare)
1984	Secondary malignant neoplasm of other parts of nervous system	C7949	general equivalence mapping(medicare)
2903	Senile dementia with delirium	F0390	general equivalence mapping(medicare)
2903	Senile dementia with delirium	F05	general equivalence mapping(medicare)
2536	Other disorders of neurohypophysis	E222	general equivalence mapping(medicare)
2920	Drug withdrawal	F19939	general equivalence mapping(medicare)
V1052	Personal history of malignant neoplasm of kidney	Z85528	general equivalence mapping(medicare)
3962	Mitral valve insufficiency and aortic valve stenosis	I080	general equivalence mapping(medicare)
1540	Malignant neoplasm of rectosigmoid junction	C19	general equivalence mapping(medicare)
56983	Perforation of intestine	K631	general equivalence mapping(medicare)
51181	Malignant pleural effusion	J910	general equivalence mapping(medicare)
99659	Mechanical complication due to other implant and internal device, not elsewhere classified	T85398A	general equivalence mapping(medicare)
99659	Mechanical complication due to other implant and internal device, not elsewhere classified	T85590A	general equivalence mapping(medicare)
99659	Mechanical complication due to other implant and internal device, not elsewhere classified	T85692A	general equivalence mapping(medicare)
99659	Mechanical complication due to other implant and internal device, not elsewhere classified	T85698A	general equivalence mapping(medicare)
80700	Closed fracture of rib(s), unspecified	S2239XA	general equivalence mapping(medicare)
70722	Pressure ulcer, stage II	NoDx	general equivalence mapping(medicare)
70722	Pressure ulcer, stage II	L891	manual matching
70705	Pressure ulcer, buttock	L89309	general equivalence mapping(medicare)
43310	Occlusion and stenosis of carotid artery without mention of cerebral infarction	I6529	general equivalence mapping(medicare)
43330	Occlusion and stenosis of multiple and bilateral precerebral arteries without mention of cerebral infarction	I658	general equivalence mapping(medicare)
475	Peritonsillar abscess	J36	general equivalence mapping(medicare)
42612	Mobitz (type) II atrioventricular block	I441	general equivalence mapping(medicare)
71594	Osteoarthrosis, unspecified whether generalized or localized, hand	M189	general equivalence mapping(medicare)
7224	Degeneration of cervical intervertebral disc	M5030	general equivalence mapping(medicare)
72252	Degeneration of lumbar or lumbosacral intervertebral disc	M5136	general equivalence mapping(medicare)
72252	Degeneration of lumbar or lumbosacral intervertebral disc	M5137	general equivalence mapping(medicare)
V1083	Personal history of other malignant neoplasm of skin	Z85828	general equivalence mapping(medicare)
V173	Family history of ischemic heart disease	Z8249	general equivalence mapping(medicare)
V173	Person boarding or alighting a pedal cycle injured in collision with fixed or stationary object	Z8249	general equivalence mapping(medicare)
1625	Malignant neoplasm of lower lobe, bronchus or lung	C3430	general equivalence mapping(medicare)
V851	Body Mass Index between 19-24, adult	Z6820	general equivalence mapping(medicare)
V851	Body Mass Index between 19-24, adult	Z6821	general equivalence mapping(medicare)
V851	Body Mass Index between 19-24, adult	Z6822	general equivalence mapping(medicare)
V851	Body Mass Index between 19-24, adult	Z6823	general equivalence mapping(medicare)
V851	Body Mass Index between 19-24, adult	Z6824	general equivalence mapping(medicare)
V851	Passenger of special construction vehicle injured in traffic accident	Z6820	general equivalence mapping(medicare)
V851	Passenger of special construction vehicle injured in traffic accident	Z6821	general equivalence mapping(medicare)
V851	Passenger of special construction vehicle injured in traffic accident	Z6822	general equivalence mapping(medicare)
V851	Passenger of special construction vehicle injured in traffic accident	Z6823	general equivalence mapping(medicare)
V851	Passenger of special construction vehicle injured in traffic accident	Z6824	general equivalence mapping(medicare)
79022	Impaired glucose tolerance test (oral)	R7302	general equivalence mapping(medicare)
30393	Other and unspecified alcohol dependence, in remission	F1021	general equivalence mapping(medicare)
7213	Lumbosacral spondylosis without myelopathy	M47817	general equivalence mapping(medicare)
3569	Unspecified hereditary and idiopathic peripheral neuropathy	G609	general equivalence mapping(medicare)
2752	Disorders of magnesium metabolism	E8340	general equivalence mapping(medicare)
2752	Disorders of magnesium metabolism	E8341	general equivalence mapping(medicare)
2752	Disorders of magnesium metabolism	E8342	general equivalence mapping(medicare)
2752	Disorders of magnesium metabolism	E8349	general equivalence mapping(medicare)
78702	Nausea alone	R110	general equivalence mapping(medicare)
51289	Other pneumothorax	J9383	general equivalence mapping(medicare)
51289	Other pneumothorax	J939	general equivalence mapping(medicare)
78605	Shortness of breath	R0602	general equivalence mapping(medicare)
7820	Disturbance of skin sensation	R200	general equivalence mapping(medicare)
7820	Disturbance of skin sensation	R201	general equivalence mapping(medicare)
7820	Disturbance of skin sensation	R202	general equivalence mapping(medicare)
7820	Disturbance of skin sensation	R203	general equivalence mapping(medicare)
7820	Disturbance of skin sensation	R208	general equivalence mapping(medicare)
7820	Disturbance of skin sensation	R209	general equivalence mapping(medicare)
42611	First degree atrioventricular block	I440	general equivalence mapping(medicare)
7945	Nonspecific abnormal results of function study of thyroid	R946	general equivalence mapping(medicare)
57421	Calculus of gallbladder without mention of cholecystitis, with obstruction	K8021	general equivalence mapping(medicare)
5762	Obstruction of bile duct	K831	general equivalence mapping(medicare)
29590	Unspecified schizophrenia, unspecified	F209	general equivalence mapping(medicare)
V420	Kidney replaced by transplant	Z940	general equivalence mapping(medicare)
V420	Car driver injured in collision with two- or three-wheeled motor vehicle in nontraffic accident	Z940	general equivalence mapping(medicare)
75162	Congenital cystic disease of liver	Q446	general equivalence mapping(medicare)
28419	Other pancytopenia	D61818	general equivalence mapping(medicare)
3970	Diseases of tricuspid valve	I071	general equivalence mapping(medicare)
3970	Diseases of tricuspid valve	I072	general equivalence mapping(medicare)
3970	Diseases of tricuspid valve	I078	general equivalence mapping(medicare)
5856	End stage renal disease	N186	general equivalence mapping(medicare)
40391	Hypertensive chronic kidney disease, unspecified, with chronic kidney disease stage V or end stage renal disease	I120	general equivalence mapping(medicare)
42820	Systolic heart failure, unspecified	I5020	general equivalence mapping(medicare)
75312	Polycystic kidney, unspecified type	Q613	general equivalence mapping(medicare)
5738	Other specified disorders of liver	K761	general equivalence mapping(medicare)
5738	Other specified disorders of liver	K7689	general equivalence mapping(medicare)
3570	Acute infective polyneuritis	G610	general equivalence mapping(medicare)
632	Missed abortion	O021	general equivalence mapping(medicare)
65843	Infection of amniotic cavity, antepartum condition or complication	O411010	general equivalence mapping(medicare)
65843	Infection of amniotic cavity, antepartum condition or complication	O411020	general equivalence mapping(medicare)
65843	Infection of amniotic cavity, antepartum condition or complication	O411030	general equivalence mapping(medicare)
65843	Infection of amniotic cavity, antepartum condition or complication	O411210	general equivalence mapping(medicare)
65843	Infection of amniotic cavity, antepartum condition or complication	O411220	general equivalence mapping(medicare)
65843	Infection of amniotic cavity, antepartum condition or complication	O411230	general equivalence mapping(medicare)
65843	Infection of amniotic cavity, antepartum condition or complication	O411410	general equivalence mapping(medicare)
65843	Infection of amniotic cavity, antepartum condition or complication	O411420	general equivalence mapping(medicare)
65843	Infection of amniotic cavity, antepartum condition or complication	O411430	general equivalence mapping(medicare)
64883	Abnormal glucose tolerance of mother, antepartum condition or complication	O24419	general equivalence mapping(medicare)
64883	Abnormal glucose tolerance of mother, antepartum condition or complication	O99810	general equivalence mapping(medicare)
65423	Previous cesarean delivery, antepartum condition or complication	O3421	general equivalence mapping(medicare)
65823	Delayed delivery after spontaneous or unspecified rupture of membranes, antepartum condition or complication	O42111	general equivalence mapping(medicare)
65823	Delayed delivery after spontaneous or unspecified rupture of membranes, antepartum condition or complication	O42112	general equivalence mapping(medicare)
65823	Delayed delivery after spontaneous or unspecified rupture of membranes, antepartum condition or complication	O42113	general equivalence mapping(medicare)
66323	Other and unspecified cord entanglement, with compression, complicating labor and delivery, antepartum condition or complication	O692XX0	general equivalence mapping(medicare)
04110	Staphylococcus infection in conditions classified elsewhere and of unspecified site, staphylococcus, unspecified	B958	general equivalence mapping(medicare)
71690	Arthropathy, unspecified, site unspecified	M129	general equivalence mapping(medicare)
2440	Postsurgical hypothyroidism	E890	general equivalence mapping(medicare)
7384	Acquired spondylolisthesis	M4300	general equivalence mapping(medicare)
7384	Acquired spondylolisthesis	M4310	general equivalence mapping(medicare)
V4365	Knee joint replacement	Z96659	general equivalence mapping(medicare)
99666	Infection and inflammatory reaction due to internal joint prosthesis	T8450XA	general equivalence mapping(medicare)
71106	Pyogenic arthritis, lower leg	M00069	general equivalence mapping(medicare)
71106	Pyogenic arthritis, lower leg	M00169	general equivalence mapping(medicare)
71106	Pyogenic arthritis, lower leg	M00269	general equivalence mapping(medicare)
71106	Pyogenic arthritis, lower leg	M00869	general equivalence mapping(medicare)
V632	Person awaiting admission to adequate facility elsewhere	Z751	general equivalence mapping(medicare)
V632	Person on outside of heavy transport vehicle injured in collision with car, pick-up truck or van in nontraffic accident	Z751	general equivalence mapping(medicare)
9975	Urinary complications, not elsewhere classified	N9989	general equivalence mapping(medicare)
72402	Spinal stenosis, lumbar region, without neurogenic claudication	M4806	general equivalence mapping(medicare)
5531	Umbilical hernia without mention of obstruction or gangrene	K429	general equivalence mapping(medicare)
56789	Other specified peritonitis	K658	general equivalence mapping(medicare)
30503	Alcohol abuse, in remission	F1010	general equivalence mapping(medicare)
64511	Post term pregnancy, delivered, with or without mention of antepartum condition	O480	general equivalence mapping(medicare)
66331	Other and unspecified cord entanglement, without mention of compression, complicating labor and delivery, delivered, with or without mention of antepartum condition	O6981X0	general equivalence mapping(medicare)
66331	Other and unspecified cord entanglement, without mention of compression, complicating labor and delivery, delivered, with or without mention of antepartum condition	O6982X0	general equivalence mapping(medicare)
66331	Other and unspecified cord entanglement, without mention of compression, complicating labor and delivery, delivered, with or without mention of antepartum condition	O6989X0	general equivalence mapping(medicare)
66411	Second-degree perineal laceration, delivered, with or without mention of antepartum condition	O701	general equivalence mapping(medicare)
53560	Duodenitis, without mention of hemorrhage	K2980	general equivalence mapping(medicare)
2113	Benign neoplasm of colon	D120	general equivalence mapping(medicare)
2113	Benign neoplasm of colon	D121	general equivalence mapping(medicare)
2113	Benign neoplasm of colon	D126	general equivalence mapping(medicare)
2113	Benign neoplasm of colon	K635	general equivalence mapping(medicare)
2114	Benign neoplasm of rectum and anal canal	D127	general equivalence mapping(medicare)
2114	Benign neoplasm of rectum and anal canal	D128	general equivalence mapping(medicare)
2114	Benign neoplasm of rectum and anal canal	D129	general equivalence mapping(medicare)
78907	Abdominal pain, generalized	R1084	general equivalence mapping(medicare)
53010	Esophagitis, unspecified	K209	general equivalence mapping(medicare)
5722	Hepatic encephalopathy	K7290	general equivalence mapping(medicare)
5722	Hepatic encephalopathy	K7291	general equivalence mapping(medicare)
45620	Esophageal varices in diseases classified elsewhere, with bleeding	I8511	general equivalence mapping(medicare)
30301	Acute alcoholic intoxication in alcoholism, continuous	F10229	general equivalence mapping(medicare)
45989	Other specified disorders of circulatory system	I998	general equivalence mapping(medicare)
29189	Other alcohol-induced mental disorders	F10159	general equivalence mapping(medicare)
29189	Other alcohol-induced mental disorders	F10180	general equivalence mapping(medicare)
29189	Other alcohol-induced mental disorders	F10181	general equivalence mapping(medicare)
29189	Other alcohol-induced mental disorders	F10188	general equivalence mapping(medicare)
29189	Other alcohol-induced mental disorders	F10259	general equivalence mapping(medicare)
29189	Other alcohol-induced mental disorders	F10280	general equivalence mapping(medicare)
29189	Other alcohol-induced mental disorders	F10281	general equivalence mapping(medicare)
29189	Other alcohol-induced mental disorders	F10288	general equivalence mapping(medicare)
29189	Other alcohol-induced mental disorders	F10959	general equivalence mapping(medicare)
29189	Other alcohol-induced mental disorders	F10980	general equivalence mapping(medicare)
9651	Poisoning by salicylates	T39011A	general equivalence mapping(medicare)
9651	Poisoning by salicylates	T39012A	general equivalence mapping(medicare)
9651	Poisoning by salicylates	T39013A	general equivalence mapping(medicare)
9651	Poisoning by salicylates	T39014A	general equivalence mapping(medicare)
9651	Poisoning by salicylates	T39091A	general equivalence mapping(medicare)
9651	Poisoning by salicylates	T39092A	general equivalence mapping(medicare)
9651	Poisoning by salicylates	T39093A	general equivalence mapping(medicare)
9651	Poisoning by salicylates	T39094A	general equivalence mapping(medicare)
9651	Poisoning by salicylates	T39314A	general equivalence mapping(medicare)
E9500	Suicide and self-inflicted poisoning by analgesics, antipyretics, and antirheumatics	NoDx	general equivalence mapping(medicare)
E9500	Suicide and self-inflicted poisoning by analgesics, antipyretics, and antirheumatics	T51.91XA	manual matching
64103	Placenta previa without hemorrhage, antepartum condition or complication	O4401	general equivalence mapping(medicare)
64103	Placenta previa without hemorrhage, antepartum condition or complication	O4402	general equivalence mapping(medicare)
64103	Placenta previa without hemorrhage, antepartum condition or complication	O4403	general equivalence mapping(medicare)
64191	Unspecified antepartum hemorrhage, delivered, with or without mention of antepartum condition	O4691	general equivalence mapping(medicare)
64191	Unspecified antepartum hemorrhage, delivered, with or without mention of antepartum condition	O4692	general equivalence mapping(medicare)
64191	Unspecified antepartum hemorrhage, delivered, with or without mention of antepartum condition	O4693	general equivalence mapping(medicare)
64191	Unspecified antepartum hemorrhage, delivered, with or without mention of antepartum condition	O679	general equivalence mapping(medicare)
66481	Other specified trauma to perineum and vulva, delivered, with or without mention of antepartum condition	O7182	general equivalence mapping(medicare)
431	Intracerebral hemorrhage	I619	general equivalence mapping(medicare)
04104	Streptococcus infection in conditions classified elsewhere and of unspecified site, streptococcus, group D [Enterococcus]	B952	general equivalence mapping(medicare)
V4589	Other postprocedural status	Z9889	general equivalence mapping(medicare)
53789	Other specified disorders of stomach and duodenum	K3189	general equivalence mapping(medicare)
43311	Occlusion and stenosis of carotid artery with cerebral infarction	I63139	general equivalence mapping(medicare)
43311	Occlusion and stenosis of carotid artery with cerebral infarction	I63239	general equivalence mapping(medicare)
25050	Diabetes with ophthalmic manifestations, type II or unspecified type, not stated as uncontrolled	E11311	general equivalence mapping(medicare)
25050	Diabetes with ophthalmic manifestations, type II or unspecified type, not stated as uncontrolled	E11319	general equivalence mapping(medicare)
25050	Diabetes with ophthalmic manifestations, type II or unspecified type, not stated as uncontrolled	E1136	general equivalence mapping(medicare)
25050	Diabetes with ophthalmic manifestations, type II or unspecified type, not stated as uncontrolled	E1139	general equivalence mapping(medicare)
36201	Background diabetic retinopathy	E11319	general equivalence mapping(medicare)
37941	Anisocoria	H5702	general equivalence mapping(medicare)
2397	Neoplasm of unspecified nature of endocrine glands and other parts of nervous system	D497	general equivalence mapping(medicare)
185	Malignant neoplasm of prostate	C61	general equivalence mapping(medicare)
60001	Hypertrophy (benign) of prostate with urinary obstruction and other lower urinary tract symptoms (LUTS)	N401	general equivalence mapping(medicare)
5960	Bladder neck obstruction	N320	general equivalence mapping(medicare)
78821	Incomplete bladder emptying	R3914	general equivalence mapping(medicare)
57451	Calculus of bile duct without mention of cholecystitis, with obstruction	K8051	general equivalence mapping(medicare)
78009	Other alteration of consciousness	R400	general equivalence mapping(medicare)
78009	Other alteration of consciousness	R401	general equivalence mapping(medicare)
2967	Bipolar I disorder, most recent episode (or current) unspecified	F319	general equivalence mapping(medicare)
29570	Schizoaffective disorder, unspecified	F259	general equivalence mapping(medicare)
29640	Bipolar I disorder, most recent episode (or current) manic, unspecified	F3110	general equivalence mapping(medicare)
2971	Delusional disorder	F22	general equivalence mapping(medicare)
29644	Bipolar I disorder, most recent episode (or current) manic, severe, specified as with psychotic behavior	F312	general equivalence mapping(medicare)
30501	Alcohol abuse, continuous	F1010	general equivalence mapping(medicare)
9599	Unspecified site injury	T1490	general equivalence mapping(medicare)
E8496	Accidents occurring in public building	Y9229	general equivalence mapping(medicare)
4555	External hemorrhoids with other complication	K644	general equivalence mapping(medicare)
04149	Other and unspecified Escherichia coli [E. coli]	B9620	general equivalence mapping(medicare)
04149	Other and unspecified Escherichia coli [E. coli]	B9629	general equivalence mapping(medicare)
V1255	Personal history of pulmonary embolism	Z86711	general equivalence mapping(medicare)
5851	Chronic kidney disease, Stage I	N181	general equivalence mapping(medicare)
30021	Agoraphobia with panic disorder	F4001	general equivalence mapping(medicare)
V1271	Personal history of peptic ulcer disease	Z8711	general equivalence mapping(medicare)
5539	Hernia of unspecified site without mention of obstruction or gangrene	K469	general equivalence mapping(medicare)
71916	Hemarthrosis, lower leg	M25069	general equivalence mapping(medicare)
E9305	Cephalosporin group causing adverse effects in therapeutic use	NoDx	general equivalence mapping(medicare)
E9305	Cephalosporin group causing adverse effects in therapeutic use	T51.95XA	manual matching
71946	Pain in joint, lower leg	M25569	general equivalence mapping(medicare)
72981	Swelling of limb	M7989	general equivalence mapping(medicare)
5307	Gastroesophageal laceration-hemorrhage syndrome	K226	general equivalence mapping(medicare)
78559	Other shock without mention of trauma	R571	general equivalence mapping(medicare)
78559	Other shock without mention of trauma	R578	general equivalence mapping(medicare)
2713	Intestinal disaccharidase deficiencies and disaccharide malabsorption	E7439	general equivalence mapping(medicare)
25082	Diabetes with other specified manifestations, type II or unspecified type, uncontrolled	E1165	general equivalence mapping(medicare)
25082	Diabetes with other specified manifestations, type II or unspecified type, uncontrolled	E1169	general equivalence mapping(medicare)
73027	Unspecified osteomyelitis, ankle and foot	M869	general equivalence mapping(medicare)
7318	Other bone involvement in diseases classified elsewhere	M9080	general equivalence mapping(medicare)
68110	Cellulitis and abscess of toe, unspecified	L03039	general equivalence mapping(medicare)
68110	Cellulitis and abscess of toe, unspecified	L03049	general equivalence mapping(medicare)
5772	Cyst and pseudocyst of pancreas	K862	general equivalence mapping(medicare)
5772	Cyst and pseudocyst of pancreas	K863	general equivalence mapping(medicare)
1179	Other and unspecified mycoses	B488	general equivalence mapping(medicare)
1179	Other and unspecified mycoses	B49	general equivalence mapping(medicare)
45385	Acute venous embolism and thrombosis of subclavian veins	I82B19	general equivalence mapping(medicare)
24900	Secondary diabetes mellitus without mention of complication, not stated as uncontrolled, or unspecified	E089	general equivalence mapping(medicare)
24900	Secondary diabetes mellitus without mention of complication, not stated as uncontrolled, or unspecified	E099	general equivalence mapping(medicare)
24900	Secondary diabetes mellitus without mention of complication, not stated as uncontrolled, or unspecified	E139	general equivalence mapping(medicare)
33819	Other acute pain	R52	general equivalence mapping(medicare)
5770	Acute pancreatitis	K859	general equivalence mapping(medicare)
5778	Other specified diseases of pancreas	K861	general equivalence mapping(medicare)
5778	Other specified diseases of pancreas	K868	general equivalence mapping(medicare)
11289	Other candidiasis of other specified sites	B3789	general equivalence mapping(medicare)
5771	Chronic pancreatitis	K861	general equivalence mapping(medicare)
E9319	Other and unspecified anti-infectives causing adverse effects in therapeutic use	NoDx	general equivalence mapping(medicare)
E9319	Other and unspecified anti-infectives causing adverse effects in therapeutic use	T51.99XA	manual matching
6073	Priapism	N4830	general equivalence mapping(medicare)
1725	Malignant melanoma of skin of trunk, except scrotum	C4359	general equivalence mapping(medicare)
1725	Malignant melanoma of skin of trunk, except scrotum	D0351	general equivalence mapping(medicare)
1725	Malignant melanoma of skin of trunk, except scrotum	D0352	general equivalence mapping(medicare)
1725	Malignant melanoma of skin of trunk, except scrotum	D0359	general equivalence mapping(medicare)
V1642	Family history of malignant neoplasm of prostate	Z8042	general equivalence mapping(medicare)
6961	Other psoriasis	L400	general equivalence mapping(medicare)
6961	Other psoriasis	L401	general equivalence mapping(medicare)
6961	Other psoriasis	L402	general equivalence mapping(medicare)
6961	Other psoriasis	L403	general equivalence mapping(medicare)
6961	Other psoriasis	L404	general equivalence mapping(medicare)
6961	Other psoriasis	L408	general equivalence mapping(medicare)
9711	Poisoning by parasympatholytics (anticholinergics and antimuscarinics) and spasmolytics	T443X1A	general equivalence mapping(medicare)
9711	Poisoning by parasympatholytics (anticholinergics and antimuscarinics) and spasmolytics	T443X2A	general equivalence mapping(medicare)
9711	Poisoning by parasympatholytics (anticholinergics and antimuscarinics) and spasmolytics	T443X3A	general equivalence mapping(medicare)
9711	Poisoning by parasympatholytics (anticholinergics and antimuscarinics) and spasmolytics	T443X4A	general equivalence mapping(medicare)
4588	Other specified hypotension	I9589	general equivalence mapping(medicare)
29181	Alcohol withdrawal	F10239	general equivalence mapping(medicare)
E9504	Suicide and self-inflicted poisoning by other specified drugs and medicinal substances	NoDx	general equivalence mapping(medicare)
E9504	Suicide and self-inflicted poisoning by other specified drugs and medicinal substances	T51.95XA	manual matching
79431	Nonspecific abnormal electrocardiogram [ECG] [EKG]	R9431	general equivalence mapping(medicare)
7099	Unspecified disorder of skin and subcutaneous tissue	L989	general equivalence mapping(medicare)
9809	Toxic effect of unspecified alcohol	T5191XA	general equivalence mapping(medicare)
9809	Toxic effect of unspecified alcohol	T5192XA	general equivalence mapping(medicare)
9809	Toxic effect of unspecified alcohol	T5193XA	general equivalence mapping(medicare)
9809	Toxic effect of unspecified alcohol	T5194XA	general equivalence mapping(medicare)
E9509	Suicide and self-inflicted poisoning by other and unspecified solid and liquid substances	NoDx	general equivalence mapping(medicare)
E9509	Suicide and self-inflicted poisoning by other and unspecified solid and liquid substances	T51.90XA	manual matching
78039	Other convulsions	R569	general equivalence mapping(medicare)
27541	Hypocalcemia	E8351	general equivalence mapping(medicare)
V1209	Personal history of other infectious and parasitic diseases	Z8619	general equivalence mapping(medicare)
8442	Sprain of cruciate ligament of knee	S83509A	general equivalence mapping(medicare)
8361	Tear of lateral cartilage or meniscus of knee, current	S83289A	general equivalence mapping(medicare)
8360	Tear of medial cartilage or meniscus of knee, current	S83219A	general equivalence mapping(medicare)
8360	Tear of medial cartilage or meniscus of knee, current	S83249A	general equivalence mapping(medicare)
E030	Unspecified activity	Y939	general equivalence mapping(medicare)
E030	Congenital hypothyroidism with diffuse goiter	Y939	general equivalence mapping(medicare)
07030	Viral hepatitis B without mention of hepatic coma, acute or unspecified, without mention of hepatitis delta	B169	general equivalence mapping(medicare)
07030	Viral hepatitis B without mention of hepatic coma, acute or unspecified, without mention of hepatitis delta	B1910	general equivalence mapping(medicare)
27650	Volume depletion, unspecified	E869	general equivalence mapping(medicare)
30300	Acute alcoholic intoxication in alcoholism, unspecified	F10229	general equivalence mapping(medicare)
042	Human immunodeficiency virus [HIV] disease	B20	general equivalence mapping(medicare)
7813	Lack of coordination	R270	general equivalence mapping(medicare)
7813	Lack of coordination	R278	general equivalence mapping(medicare)
7813	Lack of coordination	R279	general equivalence mapping(medicare)
7197	Difficulty in walking	R262	general equivalence mapping(medicare)
53140	Chronic or unspecified gastric ulcer with hemorrhage, without mention of obstruction	K254	general equivalence mapping(medicare)
2769	Electrolyte and fluid disorders not elsewhere classified	E878	general equivalence mapping(medicare)
E9353	Salicylates causing adverse effects in therapeutic use	NoDx	general equivalence mapping(medicare)
E9353	Salicylates causing adverse effects in therapeutic use	T51.94XA	manual matching
4430	Raynaud's syndrome	I7300	general equivalence mapping(medicare)
V454	Arthrodesis status	M960	general equivalence mapping(medicare)
V454	Arthrodesis status	Z981	general equivalence mapping(medicare)
V454	Person boarding or alighting a car injured in collision with railway train or railway vehicle	M960	general equivalence mapping(medicare)
V454	Person boarding or alighting a car injured in collision with railway train or railway vehicle	Z981	general equivalence mapping(medicare)
99739	Other respiratory complications	J95859	general equivalence mapping(medicare)
99739	Other respiratory complications	J9588	general equivalence mapping(medicare)
99739	Other respiratory complications	J9589	general equivalence mapping(medicare)
51911	Acute bronchospasm	J9801	general equivalence mapping(medicare)
193	Malignant neoplasm of thyroid gland	C73	general equivalence mapping(medicare)
99812	Hematoma complicating a procedure	D7801	general equivalence mapping(medicare)
99812	Hematoma complicating a procedure	D7802	general equivalence mapping(medicare)
99812	Hematoma complicating a procedure	D7821	general equivalence mapping(medicare)
99812	Hematoma complicating a procedure	D7822	general equivalence mapping(medicare)
99812	Hematoma complicating a procedure	E3601	general equivalence mapping(medicare)
99812	Hematoma complicating a procedure	E3602	general equivalence mapping(medicare)
99812	Hematoma complicating a procedure	G9731	general equivalence mapping(medicare)
99812	Hematoma complicating a procedure	G9732	general equivalence mapping(medicare)
99812	Hematoma complicating a procedure	G9751	general equivalence mapping(medicare)
99812	Hematoma complicating a procedure	G9752	general equivalence mapping(medicare)
99812	Hematoma complicating a procedure	H59111	general equivalence mapping(medicare)
99812	Hematoma complicating a procedure	H59112	general equivalence mapping(medicare)
99812	Hematoma complicating a procedure	H59113	general equivalence mapping(medicare)
99812	Hematoma complicating a procedure	H59119	general equivalence mapping(medicare)
99812	Hematoma complicating a procedure	H59121	general equivalence mapping(medicare)
99812	Hematoma complicating a procedure	H59122	general equivalence mapping(medicare)
99812	Hematoma complicating a procedure	H59123	general equivalence mapping(medicare)
99812	Hematoma complicating a procedure	H59129	general equivalence mapping(medicare)
99812	Hematoma complicating a procedure	H59311	general equivalence mapping(medicare)
99812	Hematoma complicating a procedure	H59312	general equivalence mapping(medicare)
99812	Hematoma complicating a procedure	H59313	general equivalence mapping(medicare)
99812	Hematoma complicating a procedure	H59319	general equivalence mapping(medicare)
99812	Hematoma complicating a procedure	H59321	general equivalence mapping(medicare)
99812	Hematoma complicating a procedure	H59322	general equivalence mapping(medicare)
99812	Hematoma complicating a procedure	H59323	general equivalence mapping(medicare)
99812	Hematoma complicating a procedure	H59329	general equivalence mapping(medicare)
99812	Hematoma complicating a procedure	H9521	general equivalence mapping(medicare)
99812	Hematoma complicating a procedure	H9522	general equivalence mapping(medicare)
99812	Hematoma complicating a procedure	H9541	general equivalence mapping(medicare)
99812	Hematoma complicating a procedure	H9542	general equivalence mapping(medicare)
99812	Hematoma complicating a procedure	I97410	general equivalence mapping(medicare)
99812	Hematoma complicating a procedure	I97411	general equivalence mapping(medicare)
99812	Hematoma complicating a procedure	I97418	general equivalence mapping(medicare)
99812	Hematoma complicating a procedure	I9742	general equivalence mapping(medicare)
99812	Hematoma complicating a procedure	I97610	general equivalence mapping(medicare)
99812	Hematoma complicating a procedure	I97611	general equivalence mapping(medicare)
99812	Hematoma complicating a procedure	I97618	general equivalence mapping(medicare)
99812	Hematoma complicating a procedure	I9762	general equivalence mapping(medicare)
99812	Hematoma complicating a procedure	J9561	general equivalence mapping(medicare)
99812	Hematoma complicating a procedure	J9562	general equivalence mapping(medicare)
99812	Hematoma complicating a procedure	J95830	general equivalence mapping(medicare)
99812	Hematoma complicating a procedure	J95831	general equivalence mapping(medicare)
99812	Hematoma complicating a procedure	K9161	general equivalence mapping(medicare)
99812	Hematoma complicating a procedure	K9162	general equivalence mapping(medicare)
99812	Hematoma complicating a procedure	K91840	general equivalence mapping(medicare)
99812	Hematoma complicating a procedure	K91841	general equivalence mapping(medicare)
99812	Hematoma complicating a procedure	L7601	general equivalence mapping(medicare)
99812	Hematoma complicating a procedure	L7602	general equivalence mapping(medicare)
99812	Hematoma complicating a procedure	L7621	general equivalence mapping(medicare)
99812	Hematoma complicating a procedure	L7622	general equivalence mapping(medicare)
99812	Hematoma complicating a procedure	M96810	general equivalence mapping(medicare)
99812	Hematoma complicating a procedure	M96811	general equivalence mapping(medicare)
99812	Hematoma complicating a procedure	M96830	general equivalence mapping(medicare)
99812	Hematoma complicating a procedure	M96831	general equivalence mapping(medicare)
99812	Hematoma complicating a procedure	N9961	general equivalence mapping(medicare)
99812	Hematoma complicating a procedure	N9962	general equivalence mapping(medicare)
99812	Hematoma complicating a procedure	N99820	general equivalence mapping(medicare)
99812	Hematoma complicating a procedure	N99821	general equivalence mapping(medicare)
64821	Anemia of mother, delivered, with or without mention of antepartum condition	O99011	general equivalence mapping(medicare)
64821	Anemia of mother, delivered, with or without mention of antepartum condition	O99012	general equivalence mapping(medicare)
64821	Anemia of mother, delivered, with or without mention of antepartum condition	O99013	general equivalence mapping(medicare)
64821	Anemia of mother, delivered, with or without mention of antepartum condition	O9902	general equivalence mapping(medicare)
6824	Cellulitis and abscess of hand, except fingers and thumb	L03119	general equivalence mapping(medicare)
6824	Cellulitis and abscess of hand, except fingers and thumb	L03129	general equivalence mapping(medicare)
6823	Cellulitis and abscess of upper arm and forearm	L03119	general equivalence mapping(medicare)
6823	Cellulitis and abscess of upper arm and forearm	L03129	general equivalence mapping(medicare)
V463	Wheelchair dependence	Z993	general equivalence mapping(medicare)
V463	Unspecified car occupant injured in collision with other nonmotor vehicle in nontraffic accident	Z993	general equivalence mapping(medicare)
319	Unspecified intellectual disabilities	F79	general equivalence mapping(medicare)
82111	Open fracture of shaft of femur	S72309B	general equivalence mapping(medicare)
82111	Open fracture of shaft of femur	S72309C	general equivalence mapping(medicare)
9010	Injury to thoracic aorta	S2500XA	general equivalence mapping(medicare)
80704	Closed fracture of four ribs	S2249XA	general equivalence mapping(medicare)
E8120	Other motor vehicle traffic accident involving collision with motor vehicle injuring driver of motor vehicle other than motorcycle	V4988XA	general equivalence mapping(medicare)
20282	Other malignant lymphomas, intrathoracic lymph nodes	C8582	general equivalence mapping(medicare)
5121	Iatrogenic pneumothorax	J95811	general equivalence mapping(medicare)
33818	Other acute postoperative pain	G8918	general equivalence mapping(medicare)
V452	Presence of cerebrospinal fluid drainage device	Z982	general equivalence mapping(medicare)
V452	Person on outside of car injured in collision with railway train or railway vehicle in nontraffic accident	Z982	general equivalence mapping(medicare)
9693	Poisoning by other antipsychotics, neuroleptics, and major tranquilizers	T43501A	general equivalence mapping(medicare)
9693	Poisoning by other antipsychotics, neuroleptics, and major tranquilizers	T43502A	general equivalence mapping(medicare)
9693	Poisoning by other antipsychotics, neuroleptics, and major tranquilizers	T43503A	general equivalence mapping(medicare)
9693	Poisoning by other antipsychotics, neuroleptics, and major tranquilizers	T43504A	general equivalence mapping(medicare)
9693	Poisoning by other antipsychotics, neuroleptics, and major tranquilizers	T43591A	general equivalence mapping(medicare)
9693	Poisoning by other antipsychotics, neuroleptics, and major tranquilizers	T43592A	general equivalence mapping(medicare)
9693	Poisoning by other antipsychotics, neuroleptics, and major tranquilizers	T43593A	general equivalence mapping(medicare)
9693	Poisoning by other antipsychotics, neuroleptics, and major tranquilizers	T43594A	general equivalence mapping(medicare)
E9803	Poisoning by tranquilizers and other psychotropic agents, undetermined whether accidentally or purposely inflicted	NoDx	general equivalence mapping(medicare)
E9803	Poisoning by tranquilizers and other psychotropic agents, undetermined whether accidentally or purposely inflicted	T51.2X1A	manual matching
3079	Other and unspecified special symptoms or syndromes, not elsewhere classified	F633	general equivalence mapping(medicare)
3079	Other and unspecified special symptoms or syndromes, not elsewhere classified	R451	general equivalence mapping(medicare)
9678	Poisoning by other sedatives and hypnotics	T426X1A	general equivalence mapping(medicare)
9678	Poisoning by other sedatives and hypnotics	T426X2A	general equivalence mapping(medicare)
9678	Poisoning by other sedatives and hypnotics	T426X3A	general equivalence mapping(medicare)
9678	Poisoning by other sedatives and hypnotics	T426X4A	general equivalence mapping(medicare)
96903	Poisoning by selective serotonin reuptake inhibitors	T43221A	general equivalence mapping(medicare)
96903	Poisoning by selective serotonin reuptake inhibitors	T43222A	general equivalence mapping(medicare)
96903	Poisoning by selective serotonin reuptake inhibitors	T43223A	general equivalence mapping(medicare)
96903	Poisoning by selective serotonin reuptake inhibitors	T43224A	general equivalence mapping(medicare)
96909	Poisoning by other antidepressants	T43291A	general equivalence mapping(medicare)
96909	Poisoning by other antidepressants	T43292A	general equivalence mapping(medicare)
96909	Poisoning by other antidepressants	T43293A	general equivalence mapping(medicare)
96909	Poisoning by other antidepressants	T43294A	general equivalence mapping(medicare)
9663	Poisoning by other and unspecified anticonvulsants	T421X1A	general equivalence mapping(medicare)
9663	Poisoning by other and unspecified anticonvulsants	T421X2A	general equivalence mapping(medicare)
9663	Poisoning by other and unspecified anticonvulsants	T421X3A	general equivalence mapping(medicare)
9663	Poisoning by other and unspecified anticonvulsants	T421X4A	general equivalence mapping(medicare)
9663	Poisoning by other and unspecified anticonvulsants	T425X1A	general equivalence mapping(medicare)
9663	Poisoning by other and unspecified anticonvulsants	T425X2A	general equivalence mapping(medicare)
9663	Poisoning by other and unspecified anticonvulsants	T425X3A	general equivalence mapping(medicare)
9663	Poisoning by other and unspecified anticonvulsants	T425X4A	general equivalence mapping(medicare)
9663	Poisoning by other and unspecified anticonvulsants	T426X1A	general equivalence mapping(medicare)
9663	Poisoning by other and unspecified anticonvulsants	T426X2A	general equivalence mapping(medicare)
9663	Poisoning by other and unspecified anticonvulsants	T426X3A	general equivalence mapping(medicare)
9663	Poisoning by other and unspecified anticonvulsants	T426X4A	general equivalence mapping(medicare)
9663	Poisoning by other and unspecified anticonvulsants	T4271XA	general equivalence mapping(medicare)
9663	Poisoning by other and unspecified anticonvulsants	T4272XA	general equivalence mapping(medicare)
9663	Poisoning by other and unspecified anticonvulsants	T4273XA	general equivalence mapping(medicare)
9663	Poisoning by other and unspecified anticonvulsants	T4274XA	general equivalence mapping(medicare)
96502	Poisoning by methadone	T403X1A	general equivalence mapping(medicare)
96502	Poisoning by methadone	T403X2A	general equivalence mapping(medicare)
96502	Poisoning by methadone	T403X3A	general equivalence mapping(medicare)
96502	Poisoning by methadone	T403X4A	general equivalence mapping(medicare)
9800	Toxic effect of ethyl alcohol	T510X1A	general equivalence mapping(medicare)
9800	Toxic effect of ethyl alcohol	T510X2A	general equivalence mapping(medicare)
9800	Toxic effect of ethyl alcohol	T510X3A	general equivalence mapping(medicare)
9800	Toxic effect of ethyl alcohol	T510X4A	general equivalence mapping(medicare)
E9502	Suicide and self-inflicted poisoning by other sedatives and hypnotics	NoDx	general equivalence mapping(medicare)
E9502	Suicide and self-inflicted poisoning by other sedatives and hypnotics	T51.93XA	manual matching
E9503	Suicide and self-inflicted poisoning by tranquilizers and other psychotropic agents	NoDx	general equivalence mapping(medicare)
E9503	Suicide and self-inflicted poisoning by tranquilizers and other psychotropic agents	T51.94XA	manual matching
30411	Sedative, hypnotic or anxiolytic dependence, continuous	F1320	general equivalence mapping(medicare)
30423	Cocaine dependence, in remission	F1421	general equivalence mapping(medicare)
31400	Attention deficit disorder without mention of hyperactivity	F909	general equivalence mapping(medicare)
7962	Elevated blood pressure reading without diagnosis of hypertension	R030	general equivalence mapping(medicare)
V7101	Observation for adult antisocial behavior	Z0389	general equivalence mapping(medicare)
57450	Calculus of bile duct without mention of cholecystitis, without mention of obstruction	K8050	general equivalence mapping(medicare)
86509	Other injury into spleen without mention of open wound into cavity	S3609XA	general equivalence mapping(medicare)
5724	Hepatorenal syndrome	K767	general equivalence mapping(medicare)
56723	Spontaneous bacterial peritonitis	K652	general equivalence mapping(medicare)
80702	Closed fracture of two ribs	S2249XA	general equivalence mapping(medicare)
E8794	Aspiration of fluid as the cause of abnormal reaction of patient, or of later complication, without mention of misadventure at time of procedure	Y844	general equivalence mapping(medicare)
E9288	Other accidents	X58XXXA	general equivalence mapping(medicare)
4659	Acute upper respiratory infections of unspecified site	J069	general equivalence mapping(medicare)
2867	Acquired coagulation factor deficiency	D6832	general equivalence mapping(medicare)
2867	Acquired coagulation factor deficiency	D684	general equivalence mapping(medicare)
2738	Other disorders of plasma protein metabolism	E8809	general equivalence mapping(medicare)
53540	Other specified gastritis, without mention of hemorrhage	K2960	general equivalence mapping(medicare)
E9479	Unspecified drug or medicinal substance causing adverse effects in therapeutic use	NoDx	general equivalence mapping(medicare)
E9479	Unspecified drug or medicinal substance causing adverse effects in therapeutic use	T51.99XA	manual matching
7921	Nonspecific abnormal findings in stool contents	R195	general equivalence mapping(medicare)
9352	Foreign body in stomach	T182XXA	general equivalence mapping(medicare)
0549	Herpes simplex without mention of complication	B009	general equivalence mapping(medicare)
71535	Osteoarthrosis, localized, not specified whether primary or secondary, pelvic region and thigh	M169	general equivalence mapping(medicare)
30550	Opioid abuse, unspecified	F1110	general equivalence mapping(medicare)
30520	Cannabis abuse, unspecified	F1210	general equivalence mapping(medicare)
7873	Flatulence, eructation, and gas pain	R140	general equivalence mapping(medicare)
7873	Flatulence, eructation, and gas pain	R141	general equivalence mapping(medicare)
7873	Flatulence, eructation, and gas pain	R142	general equivalence mapping(medicare)
7873	Flatulence, eructation, and gas pain	R143	general equivalence mapping(medicare)
0388	Other specified septicemias	A4189	general equivalence mapping(medicare)
5110	Pleurisy without mention of effusion or current tuberculosis	J869	general equivalence mapping(medicare)
5110	Pleurisy without mention of effusion or current tuberculosis	J941	general equivalence mapping(medicare)
5110	Pleurisy without mention of effusion or current tuberculosis	J948	general equivalence mapping(medicare)
5110	Pleurisy without mention of effusion or current tuberculosis	J949	general equivalence mapping(medicare)
5110	Pleurisy without mention of effusion or current tuberculosis	R091	general equivalence mapping(medicare)
9551	Injury to median nerve	S4410XA	general equivalence mapping(medicare)
9551	Injury to median nerve	S5410XA	general equivalence mapping(medicare)
9551	Injury to median nerve	S6410XA	general equivalence mapping(medicare)
81401	Closed fracture of navicular [scaphoid] bone of wrist	S62009A	general equivalence mapping(medicare)
81409	Closed fracture of other bone of wrist	S62153A	general equivalence mapping(medicare)
81409	Closed fracture of other bone of wrist	S62156A	general equivalence mapping(medicare)
E8147	Motor vehicle traffic accident involving collision with pedestrian injuring pedestrian	V0310XA	general equivalence mapping(medicare)
85223	Subdural hemorrhage following injury without mention of open intracranial wound, with moderate [1-24 hours] loss of consciousness	S065X3A	general equivalence mapping(medicare)
85223	Subdural hemorrhage following injury without mention of open intracranial wound, with moderate [1-24 hours] loss of consciousness	S065X4A	general equivalence mapping(medicare)
4321	Subdural hemorrhage	I6200	general equivalence mapping(medicare)
82101	Closed fracture of shaft of femur	S72309A	general equivalence mapping(medicare)
3669	Unspecified cataract	H269	general equivalence mapping(medicare)
7295	Pain in limb	M79609	general equivalence mapping(medicare)
64241	Mild or unspecified pre-eclampsia, delivered, with or without mention of antepartum condition	O1402	general equivalence mapping(medicare)
64241	Mild or unspecified pre-eclampsia, delivered, with or without mention of antepartum condition	O1403	general equivalence mapping(medicare)
64241	Mild or unspecified pre-eclampsia, delivered, with or without mention of antepartum condition	O1492	general equivalence mapping(medicare)
64241	Mild or unspecified pre-eclampsia, delivered, with or without mention of antepartum condition	O1493	general equivalence mapping(medicare)
20240	Leukemic reticuloendotheliosis, unspecified site, extranodal and solid organ sites	C9140	general equivalence mapping(medicare)
20240	Leukemic reticuloendotheliosis, unspecified site, extranodal and solid organ sites	C9141	general equivalence mapping(medicare)
65421	Previous cesarean delivery, delivered, with or without mention of antepartum condition	O3421	general equivalence mapping(medicare)
65961	Elderly multigravida, delivered with or without mention of antepartum condition	O09521	general equivalence mapping(medicare)
65961	Elderly multigravida, delivered with or without mention of antepartum condition	O09522	general equivalence mapping(medicare)
65961	Elderly multigravida, delivered with or without mention of antepartum condition	O09523	general equivalence mapping(medicare)
V1060	Personal history of leukemia, unspecified	Z856	general equivalence mapping(medicare)
99931	Other and unspecified infection due to central venous catheter	T80219A	general equivalence mapping(medicare)
65661	Excessive fetal growth, affecting management of mother, delivered, with or without mention of antepartum condition	O3661X0	general equivalence mapping(medicare)
65661	Excessive fetal growth, affecting management of mother, delivered, with or without mention of antepartum condition	O3662X0	general equivalence mapping(medicare)
65661	Excessive fetal growth, affecting management of mother, delivered, with or without mention of antepartum condition	O3663X0	general equivalence mapping(medicare)
64881	Abnormal glucose tolerance of mother, delivered, with or without mention of antepartum condition	O24419	general equivalence mapping(medicare)
64881	Abnormal glucose tolerance of mother, delivered, with or without mention of antepartum condition	O24429	general equivalence mapping(medicare)
64881	Abnormal glucose tolerance of mother, delivered, with or without mention of antepartum condition	O99810	general equivalence mapping(medicare)
64881	Abnormal glucose tolerance of mother, delivered, with or without mention of antepartum condition	O99814	general equivalence mapping(medicare)
4359	Unspecified transient cerebral ischemia	G459	general equivalence mapping(medicare)
4359	Unspecified transient cerebral ischemia	I67848	general equivalence mapping(medicare)
V1051	Personal history of malignant neoplasm of bladder	Z8551	general equivalence mapping(medicare)
41072	Subendocardial infarction, subsequent episode of care	I214	general equivalence mapping(medicare)
3542	Lesion of ulnar nerve	G5620	general equivalence mapping(medicare)
07811	Condyloma acuminatum	A630	general equivalence mapping(medicare)
3004	Dysthymic disorder	F341	general equivalence mapping(medicare)
29689	Other bipolar disorders	F3181	general equivalence mapping(medicare)
41021	Acute myocardial infarction of inferolateral wall, initial episode of care	I2119	general equivalence mapping(medicare)
67012	Puerperal endometritis, delivered, with mention of postpartum complication	O8612	general equivalence mapping(medicare)
64421	Early onset of delivery, delivered, with or without mention of antepartum condition	O6012X0	general equivalence mapping(medicare)
64421	Early onset of delivery, delivered, with or without mention of antepartum condition	O6013X0	general equivalence mapping(medicare)
64421	Early onset of delivery, delivered, with or without mention of antepartum condition	O6014X0	general equivalence mapping(medicare)
64911	Obesity complicating pregnancy, childbirth, or the puerperium, delivered, with or without mention of antepartum condition	O99211	general equivalence mapping(medicare)
64911	Obesity complicating pregnancy, childbirth, or the puerperium, delivered, with or without mention of antepartum condition	O99212	general equivalence mapping(medicare)
64911	Obesity complicating pregnancy, childbirth, or the puerperium, delivered, with or without mention of antepartum condition	O99213	general equivalence mapping(medicare)
64911	Obesity complicating pregnancy, childbirth, or the puerperium, delivered, with or without mention of antepartum condition	O99214	general equivalence mapping(medicare)
2564	Polycystic ovaries	E282	general equivalence mapping(medicare)
4148	Other specified forms of chronic ischemic heart disease	I255	general equivalence mapping(medicare)
4148	Other specified forms of chronic ischemic heart disease	I2589	general equivalence mapping(medicare)
4148	Other specified forms of chronic ischemic heart disease	I259	general equivalence mapping(medicare)
8251	Fracture of calcaneus, open	S92009B	general equivalence mapping(medicare)
E8849	Other accidental fall from one level to another	W14XXXA	general equivalence mapping(medicare)
E8849	Other accidental fall from one level to another	W1781XA	general equivalence mapping(medicare)
E8849	Other accidental fall from one level to another	W1789XA	general equivalence mapping(medicare)
E8849	Other mitochondrial metabolism disorders	W14XXXA	general equivalence mapping(medicare)
E8849	Other mitochondrial metabolism disorders	W1781XA	general equivalence mapping(medicare)
E8849	Other mitochondrial metabolism disorders	W1789XA	general equivalence mapping(medicare)
53190	Gastric ulcer, unspecified as acute or chronic, without mention of hemorrhage or perforation, without mention of obstruction	K259	general equivalence mapping(medicare)
7265	Enthesopathy of hip region	M7060	general equivalence mapping(medicare)
7265	Enthesopathy of hip region	M7070	general equivalence mapping(medicare)
7265	Enthesopathy of hip region	M7610	general equivalence mapping(medicare)
7265	Enthesopathy of hip region	M7620	general equivalence mapping(medicare)
64822	Anemia of mother, delivered, with mention of postpartum complication	O9903	general equivalence mapping(medicare)
66612	Other immediate postpartum hemorrhage, delivered, with mention of postpartum complication	O721	general equivalence mapping(medicare)
66111	Secondary uterine inertia, delivered, with or without mention of antepartum condition	O621	general equivalence mapping(medicare)
64893	Other current conditions classifiable elsewhere of mother, antepartum condition or complication	O2511	general equivalence mapping(medicare)
64893	Other current conditions classifiable elsewhere of mother, antepartum condition or complication	O2512	general equivalence mapping(medicare)
64893	Other current conditions classifiable elsewhere of mother, antepartum condition or complication	O2513	general equivalence mapping(medicare)
64893	Other current conditions classifiable elsewhere of mother, antepartum condition or complication	O99281	general equivalence mapping(medicare)
64893	Other current conditions classifiable elsewhere of mother, antepartum condition or complication	O99282	general equivalence mapping(medicare)
64893	Other current conditions classifiable elsewhere of mother, antepartum condition or complication	O99283	general equivalence mapping(medicare)
E0299	Other activity	Y9389	general equivalence mapping(medicare)
E0009	Unspecified external cause status	Y999	general equivalence mapping(medicare)
64873	Bone and joint disorders of back, pelvis, and lower limbs of mother, antepartum condition or complication	O330	general equivalence mapping(medicare)
1129	Candidiasis of unspecified site	B379	general equivalence mapping(medicare)
64693	Unspecified complication of pregnancy, antepartum condition or complication	O9989	general equivalence mapping(medicare)
78904	Abdominal pain, left lower quadrant	R1032	general equivalence mapping(medicare)
5951	Chronic interstitial cystitis	N3010	general equivalence mapping(medicare)
5951	Chronic interstitial cystitis	N3011	general equivalence mapping(medicare)
6179	Endometriosis, site unspecified	N809	general equivalence mapping(medicare)
6110	Inflammatory disease of breast	N61	general equivalence mapping(medicare)
V1202	Personal history of poliomyelitis	Z8612	general equivalence mapping(medicare)
1744	Malignant neoplasm of upper-outer quadrant of female breast	C50419	general equivalence mapping(medicare)
7098	Other specified disorders of skin	L942	general equivalence mapping(medicare)
7098	Other specified disorders of skin	L988	general equivalence mapping(medicare)
138	Late effects of acute poliomyelitis	B91	general equivalence mapping(medicare)
138	Late effects of acute poliomyelitis	G14	general equivalence mapping(medicare)
3310	Alzheimer's disease	G309	general equivalence mapping(medicare)
29410	Dementia in conditions classified elsewhere without behavioral disturbance	F0280	general equivalence mapping(medicare)
7843	Aphasia	R4701	general equivalence mapping(medicare)
99664	Infection and inflammatory reaction due to indwelling urinary catheter	T8351XA	general equivalence mapping(medicare)
E8796	Urinary catheterization as the cause of abnormal reaction of patient, or of later complication, without mention of misadventure at time of procedure	Y846	general equivalence mapping(medicare)
43811	Late effects of cerebrovascular disease, aphasia	I69920	general equivalence mapping(medicare)
72142	Spondylosis with myelopathy, lumbar region	M4716	general equivalence mapping(medicare)
78839	Other urinary incontinence	N39498	general equivalence mapping(medicare)
43812	Late effects of cerebrovascular disease, dysphasia	I69921	general equivalence mapping(medicare)
82525	Closed fracture of metatarsal bone(s)	S92309A	general equivalence mapping(medicare)
E8888	Other fall	W1830XA	general equivalence mapping(medicare)
29421	Dementia, unspecified, with behavioral disturbance	F0391	general equivalence mapping(medicare)
3369	Unspecified disease of spinal cord	G959	general equivalence mapping(medicare)
0971	Latent syphilis, unspecified	A530	general equivalence mapping(medicare)
60789	Other specified disorders of penis	N485	general equivalence mapping(medicare)
60789	Other specified disorders of penis	N4882	general equivalence mapping(medicare)
60789	Other specified disorders of penis	N4889	general equivalence mapping(medicare)
59080	Pyelonephritis, unspecified	N12	general equivalence mapping(medicare)
1981	Secondary malignant neoplasm of other urinary organs	C7911	general equivalence mapping(medicare)
1981	Secondary malignant neoplasm of other urinary organs	C7919	general equivalence mapping(medicare)
591	Hydronephrosis	N1330	general equivalence mapping(medicare)
29211	Drug-induced psychotic disorder with delusions	F19950	general equivalence mapping(medicare)
30081	Somatization disorder	F450	general equivalence mapping(medicare)
3003	Obsessive-compulsive disorders	F42	general equivalence mapping(medicare)
6926	Contact dermatitis and other eczema due to plants [except food]	L255	general equivalence mapping(medicare)
E8654	Accidental poisoning from other specified plants	NoDx	general equivalence mapping(medicare)
E8654	Accidental poisoning from other specified plants	T40.9X3S	manual matching
27402	Chronic gouty arthropathy without mention of tophus (tophi)	M1A9XX0	general equivalence mapping(medicare)
78651	Precordial pain	R072	general equivalence mapping(medicare)
V8539	Body Mass Index 39.0-39.9, adult	Z6839	general equivalence mapping(medicare)
43821	Late effects of cerebrovascular disease, hemiplegia affecting dominant side	I69951	general equivalence mapping(medicare)
43821	Late effects of cerebrovascular disease, hemiplegia affecting dominant side	I69952	general equivalence mapping(medicare)
43813	Late effects of cerebrovascular disease, dysarthria	I69922	general equivalence mapping(medicare)
5306	Diverticulum of esophagus, acquired	K225	general equivalence mapping(medicare)
4239	Unspecified disease of pericardium	I319	general equivalence mapping(medicare)
7935	Nonspecific (abnormal) findings on radiological and other examination of genitourinary organs	R934	general equivalence mapping(medicare)
73730	Scoliosis [and kyphoscoliosis], idiopathic	M4120	general equivalence mapping(medicare)
43820	Late effects of cerebrovascular disease, hemiplegia affecting unspecified side	I69959	general equivalence mapping(medicare)
43882	Other late effects of cerebrovascular disease, dysphagia	I69991	general equivalence mapping(medicare)
78903	Abdominal pain, right lower quadrant	R1031	general equivalence mapping(medicare)
3510	Bell's palsy	G510	general equivalence mapping(medicare)
07999	Unspecified viral infection	B9789	general equivalence mapping(medicare)
53390	Peptic ulcer of unspecified site, unspecified as acute or chronic, without mention of hemorrhage or perforation, without mention of obstruction	K279	general equivalence mapping(medicare)
84500	Sprain of ankle, unspecified site	S93409A	general equivalence mapping(medicare)
84500	Sprain of ankle, unspecified site	S96919A	general equivalence mapping(medicare)
99661	Infection and inflammatory reaction due to cardiac device, implant, and graft	T826XXA	general equivalence mapping(medicare)
99661	Infection and inflammatory reaction due to cardiac device, implant, and graft	T827XXA	general equivalence mapping(medicare)
4210	Acute and subacute bacterial endocarditis	I330	general equivalence mapping(medicare)
03811	Methicillin susceptible Staphylococcus aureus septicemia	A4101	general equivalence mapping(medicare)
52100	Dental caries, unspecified	K029	general equivalence mapping(medicare)
V433	Heart valve replaced by other means	Z952	general equivalence mapping(medicare)
V433	Unspecified car occupant injured in collision with car, pick-up truck or van in nontraffic accident	Z952	general equivalence mapping(medicare)
5258	Other specified disorders of the teeth and supporting structures	K088	general equivalence mapping(medicare)
5258	Other specified disorders of the teeth and supporting structures	M2679	general equivalence mapping(medicare)
52340	Chronic periodontitis, unspecified	K0530	general equivalence mapping(medicare)
V7651	Special screening for malignant neoplasms of colon	Z1211	general equivalence mapping(medicare)
5690	Anal and rectal polyp	K620	general equivalence mapping(medicare)
5690	Anal and rectal polyp	K621	general equivalence mapping(medicare)
6260	Absence of menstruation	N912	general equivalence mapping(medicare)
5259	Unspecified disorder of the teeth and supporting structures	K089	general equivalence mapping(medicare)
39890	Rheumatic heart disease, unspecified	I099	general equivalence mapping(medicare)
5368	Dyspepsia and other specified disorders of function of stomach	K30	general equivalence mapping(medicare)
71891	Unspecified derangement of joint, shoulder region	M249	general equivalence mapping(medicare)
8796	Open wound of other and unspecified parts of trunk, without mention of complication	S31000A	general equivalence mapping(medicare)
5852	Chronic kidney disease, Stage II (mild)	N182	general equivalence mapping(medicare)
E9300	Penicillins causing adverse effects in therapeutic use	NoDx	general equivalence mapping(medicare)
E9300	Penicillins causing adverse effects in therapeutic use	T36.0X5	manual matching
33910	Tension type headache, unspecified	G44209	general equivalence mapping(medicare)
7336	Tietze's disease	M940	general equivalence mapping(medicare)
1748	Malignant neoplasm of other specified sites of female breast	C50819	general equivalence mapping(medicare)
2883	Eosinophilia	D721	general equivalence mapping(medicare)
34550	Localization-related (focal) (partial) epilepsy and epileptic syndromes with simple partial seizures, without mention of intractable epilepsy	G40101	general equivalence mapping(medicare)
34550	Localization-related (focal) (partial) epilepsy and epileptic syndromes with simple partial seizures, without mention of intractable epilepsy	G40109	general equivalence mapping(medicare)
7821	Rash and other nonspecific skin eruption	R21	general equivalence mapping(medicare)
99529	Unspecified adverse effect of other drug, medicinal and biological substance	T360X5A	general equivalence mapping(medicare)
99529	Unspecified adverse effect of other drug, medicinal and biological substance	T361X5A	general equivalence mapping(medicare)
99529	Unspecified adverse effect of other drug, medicinal and biological substance	T362X5A	general equivalence mapping(medicare)
99529	Unspecified adverse effect of other drug, medicinal and biological substance	T363X5A	general equivalence mapping(medicare)
99529	Unspecified adverse effect of other drug, medicinal and biological substance	T364X5A	general equivalence mapping(medicare)
99529	Unspecified adverse effect of other drug, medicinal and biological substance	T365X5A	general equivalence mapping(medicare)
99529	Unspecified adverse effect of other drug, medicinal and biological substance	T366X5A	general equivalence mapping(medicare)
99529	Unspecified adverse effect of other drug, medicinal and biological substance	T367X5A	general equivalence mapping(medicare)
99529	Unspecified adverse effect of other drug, medicinal and biological substance	T368X5A	general equivalence mapping(medicare)
99529	Unspecified adverse effect of other drug, medicinal and biological substance	T3695XA	general equivalence mapping(medicare)
99529	Unspecified adverse effect of other drug, medicinal and biological substance	T370X5A	general equivalence mapping(medicare)
99529	Unspecified adverse effect of other drug, medicinal and biological substance	T371X5A	general equivalence mapping(medicare)
99529	Unspecified adverse effect of other drug, medicinal and biological substance	T372X5A	general equivalence mapping(medicare)
99529	Unspecified adverse effect of other drug, medicinal and biological substance	T373X5A	general equivalence mapping(medicare)
99529	Unspecified adverse effect of other drug, medicinal and biological substance	T374X5A	general equivalence mapping(medicare)
99529	Unspecified adverse effect of other drug, medicinal and biological substance	T375X5A	general equivalence mapping(medicare)
99529	Unspecified adverse effect of other drug, medicinal and biological substance	T378X5A	general equivalence mapping(medicare)
99529	Unspecified adverse effect of other drug, medicinal and biological substance	T3795XA	general equivalence mapping(medicare)
99529	Unspecified adverse effect of other drug, medicinal and biological substance	T380X5A	general equivalence mapping(medicare)
99529	Unspecified adverse effect of other drug, medicinal and biological substance	T381X5A	general equivalence mapping(medicare)
99529	Unspecified adverse effect of other drug, medicinal and biological substance	T382X5A	general equivalence mapping(medicare)
99529	Unspecified adverse effect of other drug, medicinal and biological substance	T384X5A	general equivalence mapping(medicare)
99529	Unspecified adverse effect of other drug, medicinal and biological substance	T385X5A	general equivalence mapping(medicare)
99529	Unspecified adverse effect of other drug, medicinal and biological substance	T386X5A	general equivalence mapping(medicare)
99529	Unspecified adverse effect of other drug, medicinal and biological substance	T387X5A	general equivalence mapping(medicare)
99529	Unspecified adverse effect of other drug, medicinal and biological substance	T38805A	general equivalence mapping(medicare)
99529	Unspecified adverse effect of other drug, medicinal and biological substance	T38815A	general equivalence mapping(medicare)
99529	Unspecified adverse effect of other drug, medicinal and biological substance	T38895A	general equivalence mapping(medicare)
99529	Unspecified adverse effect of other drug, medicinal and biological substance	T38905A	general equivalence mapping(medicare)
99529	Unspecified adverse effect of other drug, medicinal and biological substance	T38995A	general equivalence mapping(medicare)
99529	Unspecified adverse effect of other drug, medicinal and biological substance	T39015A	general equivalence mapping(medicare)
99529	Unspecified adverse effect of other drug, medicinal and biological substance	T39095A	general equivalence mapping(medicare)
99529	Unspecified adverse effect of other drug, medicinal and biological substance	T391X5A	general equivalence mapping(medicare)
99529	Unspecified adverse effect of other drug, medicinal and biological substance	T392X5A	general equivalence mapping(medicare)
99529	Unspecified adverse effect of other drug, medicinal and biological substance	T39315A	general equivalence mapping(medicare)
99529	Unspecified adverse effect of other drug, medicinal and biological substance	T39395A	general equivalence mapping(medicare)
99529	Unspecified adverse effect of other drug, medicinal and biological substance	T394X5A	general equivalence mapping(medicare)
99529	Unspecified adverse effect of other drug, medicinal and biological substance	T398X5A	general equivalence mapping(medicare)
99529	Unspecified adverse effect of other drug, medicinal and biological substance	T3995XA	general equivalence mapping(medicare)
99529	Unspecified adverse effect of other drug, medicinal and biological substance	T400X5A	general equivalence mapping(medicare)
99529	Unspecified adverse effect of other drug, medicinal and biological substance	T401X5A	general equivalence mapping(medicare)
99529	Unspecified adverse effect of other drug, medicinal and biological substance	T402X5A	general equivalence mapping(medicare)
99529	Unspecified adverse effect of other drug, medicinal and biological substance	T403X5A	general equivalence mapping(medicare)
99529	Unspecified adverse effect of other drug, medicinal and biological substance	T404X5A	general equivalence mapping(medicare)
99529	Unspecified adverse effect of other drug, medicinal and biological substance	T405X5A	general equivalence mapping(medicare)
99529	Unspecified adverse effect of other drug, medicinal and biological substance	T40605A	general equivalence mapping(medicare)
99529	Unspecified adverse effect of other drug, medicinal and biological substance	T40695A	general equivalence mapping(medicare)
99529	Unspecified adverse effect of other drug, medicinal and biological substance	T407X5A	general equivalence mapping(medicare)
99529	Unspecified adverse effect of other drug, medicinal and biological substance	T408X5A	general equivalence mapping(medicare)
99529	Unspecified adverse effect of other drug, medicinal and biological substance	T40905A	general equivalence mapping(medicare)
99529	Unspecified adverse effect of other drug, medicinal and biological substance	T40995A	general equivalence mapping(medicare)
99529	Unspecified adverse effect of other drug, medicinal and biological substance	T415X5A	general equivalence mapping(medicare)
99529	Unspecified adverse effect of other drug, medicinal and biological substance	T420X5A	general equivalence mapping(medicare)
99529	Unspecified adverse effect of other drug, medicinal and biological substance	T421X5A	general equivalence mapping(medicare)
99529	Unspecified adverse effect of other drug, medicinal and biological substance	T422X5A	general equivalence mapping(medicare)
99529	Unspecified adverse effect of other drug, medicinal and biological substance	T423X5A	general equivalence mapping(medicare)
99529	Unspecified adverse effect of other drug, medicinal and biological substance	T424X5A	general equivalence mapping(medicare)
99529	Unspecified adverse effect of other drug, medicinal and biological substance	T425X5A	general equivalence mapping(medicare)
99529	Unspecified adverse effect of other drug, medicinal and biological substance	T426X5A	general equivalence mapping(medicare)
99529	Unspecified adverse effect of other drug, medicinal and biological substance	T4275XA	general equivalence mapping(medicare)
99529	Unspecified adverse effect of other drug, medicinal and biological substance	T428X5A	general equivalence mapping(medicare)
99529	Unspecified adverse effect of other drug, medicinal and biological substance	T43015A	general equivalence mapping(medicare)
99529	Unspecified adverse effect of other drug, medicinal and biological substance	T43025A	general equivalence mapping(medicare)
99529	Unspecified adverse effect of other drug, medicinal and biological substance	T431X5A	general equivalence mapping(medicare)
99529	Unspecified adverse effect of other drug, medicinal and biological substance	T43205A	general equivalence mapping(medicare)
99529	Unspecified adverse effect of other drug, medicinal and biological substance	T43215A	general equivalence mapping(medicare)
99529	Unspecified adverse effect of other drug, medicinal and biological substance	T43225A	general equivalence mapping(medicare)
99529	Unspecified adverse effect of other drug, medicinal and biological substance	T43295A	general equivalence mapping(medicare)
99529	Unspecified adverse effect of other drug, medicinal and biological substance	T433X5A	general equivalence mapping(medicare)
99529	Unspecified adverse effect of other drug, medicinal and biological substance	T434X5A	general equivalence mapping(medicare)
99529	Unspecified adverse effect of other drug, medicinal and biological substance	T43505A	general equivalence mapping(medicare)
99529	Unspecified adverse effect of other drug, medicinal and biological substance	T43595A	general equivalence mapping(medicare)
99529	Unspecified adverse effect of other drug, medicinal and biological substance	T43605A	general equivalence mapping(medicare)
99529	Unspecified adverse effect of other drug, medicinal and biological substance	T43615A	general equivalence mapping(medicare)
99529	Unspecified adverse effect of other drug, medicinal and biological substance	T43625A	general equivalence mapping(medicare)
99529	Unspecified adverse effect of other drug, medicinal and biological substance	T43635A	general equivalence mapping(medicare)
99529	Unspecified adverse effect of other drug, medicinal and biological substance	T43695A	general equivalence mapping(medicare)
99529	Unspecified adverse effect of other drug, medicinal and biological substance	T438X5A	general equivalence mapping(medicare)
99529	Unspecified adverse effect of other drug, medicinal and biological substance	T4395XA	general equivalence mapping(medicare)
99529	Unspecified adverse effect of other drug, medicinal and biological substance	T440X5A	general equivalence mapping(medicare)
99529	Unspecified adverse effect of other drug, medicinal and biological substance	T441X5A	general equivalence mapping(medicare)
99529	Unspecified adverse effect of other drug, medicinal and biological substance	T442X5A	general equivalence mapping(medicare)
99529	Unspecified adverse effect of other drug, medicinal and biological substance	T443X5A	general equivalence mapping(medicare)
99529	Unspecified adverse effect of other drug, medicinal and biological substance	T444X5A	general equivalence mapping(medicare)
99529	Unspecified adverse effect of other drug, medicinal and biological substance	T445X5A	general equivalence mapping(medicare)
99529	Unspecified adverse effect of other drug, medicinal and biological substance	T446X5A	general equivalence mapping(medicare)
99529	Unspecified adverse effect of other drug, medicinal and biological substance	T447X5A	general equivalence mapping(medicare)
99529	Unspecified adverse effect of other drug, medicinal and biological substance	T448X5A	general equivalence mapping(medicare)
99529	Unspecified adverse effect of other drug, medicinal and biological substance	T44905A	general equivalence mapping(medicare)
99529	Unspecified adverse effect of other drug, medicinal and biological substance	T450X5A	general equivalence mapping(medicare)
99529	Unspecified adverse effect of other drug, medicinal and biological substance	T451X5A	general equivalence mapping(medicare)
99529	Unspecified adverse effect of other drug, medicinal and biological substance	T452X5A	general equivalence mapping(medicare)
99529	Unspecified adverse effect of other drug, medicinal and biological substance	T453X5A	general equivalence mapping(medicare)
99529	Unspecified adverse effect of other drug, medicinal and biological substance	T454X5A	general equivalence mapping(medicare)
99529	Unspecified adverse effect of other drug, medicinal and biological substance	T45515A	general equivalence mapping(medicare)
99529	Unspecified adverse effect of other drug, medicinal and biological substance	T45525A	general equivalence mapping(medicare)
99529	Unspecified adverse effect of other drug, medicinal and biological substance	T45605A	general equivalence mapping(medicare)
99529	Unspecified adverse effect of other drug, medicinal and biological substance	T45615A	general equivalence mapping(medicare)
99529	Unspecified adverse effect of other drug, medicinal and biological substance	T45625A	general equivalence mapping(medicare)
99529	Unspecified adverse effect of other drug, medicinal and biological substance	T45695A	general equivalence mapping(medicare)
99529	Unspecified adverse effect of other drug, medicinal and biological substance	T457X5A	general equivalence mapping(medicare)
99529	Unspecified adverse effect of other drug, medicinal and biological substance	T458X5A	general equivalence mapping(medicare)
99529	Unspecified adverse effect of other drug, medicinal and biological substance	T4595XA	general equivalence mapping(medicare)
99529	Unspecified adverse effect of other drug, medicinal and biological substance	T460X5A	general equivalence mapping(medicare)
99529	Unspecified adverse effect of other drug, medicinal and biological substance	T461X5A	general equivalence mapping(medicare)
99529	Unspecified adverse effect of other drug, medicinal and biological substance	T462X5A	general equivalence mapping(medicare)
99529	Unspecified adverse effect of other drug, medicinal and biological substance	T463X5A	general equivalence mapping(medicare)
99529	Unspecified adverse effect of other drug, medicinal and biological substance	T464X5A	general equivalence mapping(medicare)
99529	Unspecified adverse effect of other drug, medicinal and biological substance	T465X5A	general equivalence mapping(medicare)
99529	Unspecified adverse effect of other drug, medicinal and biological substance	T466X5A	general equivalence mapping(medicare)
99529	Unspecified adverse effect of other drug, medicinal and biological substance	T467X5A	general equivalence mapping(medicare)
99529	Unspecified adverse effect of other drug, medicinal and biological substance	T468X5A	general equivalence mapping(medicare)
99529	Unspecified adverse effect of other drug, medicinal and biological substance	T46905A	general equivalence mapping(medicare)
99529	Unspecified adverse effect of other drug, medicinal and biological substance	T46995A	general equivalence mapping(medicare)
99529	Unspecified adverse effect of other drug, medicinal and biological substance	T470X5A	general equivalence mapping(medicare)
99529	Unspecified adverse effect of other drug, medicinal and biological substance	T471X5A	general equivalence mapping(medicare)
99529	Unspecified adverse effect of other drug, medicinal and biological substance	T472X5A	general equivalence mapping(medicare)
99529	Unspecified adverse effect of other drug, medicinal and biological substance	T473X5A	general equivalence mapping(medicare)
99529	Unspecified adverse effect of other drug, medicinal and biological substance	T474X5A	general equivalence mapping(medicare)
99529	Unspecified adverse effect of other drug, medicinal and biological substance	T475X5A	general equivalence mapping(medicare)
99529	Unspecified adverse effect of other drug, medicinal and biological substance	T476X5A	general equivalence mapping(medicare)
99529	Unspecified adverse effect of other drug, medicinal and biological substance	T477X5A	general equivalence mapping(medicare)
99529	Unspecified adverse effect of other drug, medicinal and biological substance	T478X5A	general equivalence mapping(medicare)
99529	Unspecified adverse effect of other drug, medicinal and biological substance	T4795XA	general equivalence mapping(medicare)
99529	Unspecified adverse effect of other drug, medicinal and biological substance	T480X5A	general equivalence mapping(medicare)
99529	Unspecified adverse effect of other drug, medicinal and biological substance	T481X5A	general equivalence mapping(medicare)
99529	Unspecified adverse effect of other drug, medicinal and biological substance	T48205A	general equivalence mapping(medicare)
99529	Unspecified adverse effect of other drug, medicinal and biological substance	T48295A	general equivalence mapping(medicare)
99529	Unspecified adverse effect of other drug, medicinal and biological substance	T483X5A	general equivalence mapping(medicare)
99529	Unspecified adverse effect of other drug, medicinal and biological substance	T484X5A	general equivalence mapping(medicare)
99529	Unspecified adverse effect of other drug, medicinal and biological substance	T485X5A	general equivalence mapping(medicare)
99529	Unspecified adverse effect of other drug, medicinal and biological substance	T486X5A	general equivalence mapping(medicare)
99529	Unspecified adverse effect of other drug, medicinal and biological substance	T48905A	general equivalence mapping(medicare)
99529	Unspecified adverse effect of other drug, medicinal and biological substance	T48995A	general equivalence mapping(medicare)
99529	Unspecified adverse effect of other drug, medicinal and biological substance	T490X5A	general equivalence mapping(medicare)
99529	Unspecified adverse effect of other drug, medicinal and biological substance	T491X5A	general equivalence mapping(medicare)
99529	Unspecified adverse effect of other drug, medicinal and biological substance	T492X5A	general equivalence mapping(medicare)
99529	Unspecified adverse effect of other drug, medicinal and biological substance	T493X5A	general equivalence mapping(medicare)
99529	Unspecified adverse effect of other drug, medicinal and biological substance	T494X5A	general equivalence mapping(medicare)
99529	Unspecified adverse effect of other drug, medicinal and biological substance	T495X5A	general equivalence mapping(medicare)
99529	Unspecified adverse effect of other drug, medicinal and biological substance	T496X5A	general equivalence mapping(medicare)
99529	Unspecified adverse effect of other drug, medicinal and biological substance	T497X5A	general equivalence mapping(medicare)
99529	Unspecified adverse effect of other drug, medicinal and biological substance	T498X5A	general equivalence mapping(medicare)
99529	Unspecified adverse effect of other drug, medicinal and biological substance	T4995XA	general equivalence mapping(medicare)
99529	Unspecified adverse effect of other drug, medicinal and biological substance	T500X5A	general equivalence mapping(medicare)
99529	Unspecified adverse effect of other drug, medicinal and biological substance	T501X5A	general equivalence mapping(medicare)
99529	Unspecified adverse effect of other drug, medicinal and biological substance	T502X5A	general equivalence mapping(medicare)
99529	Unspecified adverse effect of other drug, medicinal and biological substance	T503X5A	general equivalence mapping(medicare)
99529	Unspecified adverse effect of other drug, medicinal and biological substance	T504X5A	general equivalence mapping(medicare)
99529	Unspecified adverse effect of other drug, medicinal and biological substance	T505X5A	general equivalence mapping(medicare)
99529	Unspecified adverse effect of other drug, medicinal and biological substance	T506X5A	general equivalence mapping(medicare)
99529	Unspecified adverse effect of other drug, medicinal and biological substance	T507X5A	general equivalence mapping(medicare)
99529	Unspecified adverse effect of other drug, medicinal and biological substance	T508X5A	general equivalence mapping(medicare)
99529	Unspecified adverse effect of other drug, medicinal and biological substance	T50995A	general equivalence mapping(medicare)
99529	Unspecified adverse effect of other drug, medicinal and biological substance	T50A15A	general equivalence mapping(medicare)
99529	Unspecified adverse effect of other drug, medicinal and biological substance	T50A25A	general equivalence mapping(medicare)
99529	Unspecified adverse effect of other drug, medicinal and biological substance	T50A95A	general equivalence mapping(medicare)
99529	Unspecified adverse effect of other drug, medicinal and biological substance	T50B15A	general equivalence mapping(medicare)
99529	Unspecified adverse effect of other drug, medicinal and biological substance	T50B95A	general equivalence mapping(medicare)
99529	Unspecified adverse effect of other drug, medicinal and biological substance	T50Z15A	general equivalence mapping(medicare)
99529	Unspecified adverse effect of other drug, medicinal and biological substance	T50Z95A	general equivalence mapping(medicare)
E9361	Hydantoin derivatives causing adverse effects in therapeutic use	NoDx	general equivalence mapping(medicare)
E9361	Hydantoin derivatives causing adverse effects in therapeutic use	T51.92XA	manual matching
42831	Acute diastolic heart failure	I5031	general equivalence mapping(medicare)
51882	Other pulmonary insufficiency, not elsewhere classified	J80	general equivalence mapping(medicare)
V1087	Personal history of malignant neoplasm of thyroid	Z85850	general equivalence mapping(medicare)
E8792	Radiological procedure and radiotherapy as the cause of abnormal reaction of patient, or of later complication, without mention of misadventure at time of procedure	Y842	general equivalence mapping(medicare)
9092	Late effect of radiation	L599	general equivalence mapping(medicare)
3368	Other myelopathy	G9589	general equivalence mapping(medicare)
2630	Malnutrition of moderate degree	E440	general equivalence mapping(medicare)
73679	Other acquired deformities of ankle and foot	M216X9	general equivalence mapping(medicare)
3099	Unspecified adjustment reaction	F4320	general equivalence mapping(medicare)
V166	Family history of leukemia	Z806	general equivalence mapping(medicare)
71595	Osteoarthrosis, unspecified whether generalized or localized, pelvic region and thigh	M169	general equivalence mapping(medicare)
85202	Subarachnoid hemorrhage following injury without mention of open intracranial wound, with brief [less than one hour] loss of consciousness	S066X1A	general equivalence mapping(medicare)
85202	Subarachnoid hemorrhage following injury without mention of open intracranial wound, with brief [less than one hour] loss of consciousness	S066X2A	general equivalence mapping(medicare)
7866	Swelling, mass, or lump in chest	R222	general equivalence mapping(medicare)
78932	Abdominal or pelvic swelling, mass, or lump, left upper quadrant	R1902	general equivalence mapping(medicare)
23875	Myelodysplastic syndrome, unspecified	D469	general equivalence mapping(medicare)
59654	Neurogenic bladder NOS	N319	general equivalence mapping(medicare)
4414	Abdominal aneurysm without mention of rupture	I714	general equivalence mapping(medicare)
V8521	Body Mass Index 25.0-25.9, adult	Z6825	general equivalence mapping(medicare)
4150	Acute cor pulmonale	I2609	general equivalence mapping(medicare)
7842	Swelling, mass, or lump in head and neck	R220	general equivalence mapping(medicare)
7842	Swelling, mass, or lump in head and neck	R221	general equivalence mapping(medicare)
8028	Closed fracture of other facial bones	S0242XA	general equivalence mapping(medicare)
8028	Closed fracture of other facial bones	S0292XA	general equivalence mapping(medicare)
87343	Open wound of lip, without mention of complication	S01501A	general equivalence mapping(medicare)
87349	Open wound of other and multiple sites of face, without mention of complication	S0180XA	general equivalence mapping(medicare)
8500	Concussion with no loss of consciousness	S060X0A	general equivalence mapping(medicare)
E9600	Unarmed fight or brawl	Y040XXA	general equivalence mapping(medicare)
25013	Diabetes with ketoacidosis, type I [juvenile type], uncontrolled	E1010	general equivalence mapping(medicare)
25013	Diabetes with ketoacidosis, type I [juvenile type], uncontrolled	E1065	general equivalence mapping(medicare)
80701	Closed fracture of one rib	S2239XA	general equivalence mapping(medicare)
34600	Migraine with aura, without mention of intractable migraine without mention of status migrainosus	G43109	general equivalence mapping(medicare)
2127	Benign neoplasm of heart	D151	general equivalence mapping(medicare)
4556	Unspecified hemorrhoids without mention of complication	K649	general equivalence mapping(medicare)
44023	Atherosclerosis of native arteries of the extremities with ulceration	I7025	general equivalence mapping(medicare)
45621	Esophageal varices in diseases classified elsewhere, without mention of bleeding	I8510	general equivalence mapping(medicare)
4267	Anomalous atrioventricular excitation	I456	general equivalence mapping(medicare)
53019	Other esophagitis	K208	general equivalence mapping(medicare)
7220	Displacement of cervical intervertebral disc without myelopathy	M5020	general equivalence mapping(medicare)
V1204	Personal history of Methicillin resistant Staphylococcus aureus	Z8614	general equivalence mapping(medicare)
99762	Infection (chronic) of amputation stump	T8740	general equivalence mapping(medicare)
3384	Chronic pain syndrome	G894	general equivalence mapping(medicare)
V4975	Below knee amputation status	Z89519	general equivalence mapping(medicare)
25001	Diabetes mellitus without mention of complication, type I [juvenile type], not stated as uncontrolled	E109	general equivalence mapping(medicare)
4404	Chronic total occlusion of artery of the extremities	I7092	general equivalence mapping(medicare)
99676	Other complications due to genitourinary device, implant, and graft	T8381XA	general equivalence mapping(medicare)
99676	Other complications due to genitourinary device, implant, and graft	T8382XA	general equivalence mapping(medicare)
99676	Other complications due to genitourinary device, implant, and graft	T8383XA	general equivalence mapping(medicare)
99676	Other complications due to genitourinary device, implant, and graft	T8384XA	general equivalence mapping(medicare)
99676	Other complications due to genitourinary device, implant, and graft	T8385XA	general equivalence mapping(medicare)
99676	Other complications due to genitourinary device, implant, and graft	T8386XA	general equivalence mapping(medicare)
99676	Other complications due to genitourinary device, implant, and graft	T8389XA	general equivalence mapping(medicare)
99676	Other complications due to genitourinary device, implant, and graft	T839XXA	general equivalence mapping(medicare)
25041	Diabetes with renal manifestations, type I [juvenile type], not stated as uncontrolled	E1029	general equivalence mapping(medicare)
25061	Diabetes with neurological manifestations, type I [juvenile type], not stated as uncontrolled	E1040	general equivalence mapping(medicare)
44031	Atherosclerosis of autologous vein bypass graft of the extremities	I70499	general equivalence mapping(medicare)
V642	Surgical or other procedure not carried out because of patient's decision	Z5329	general equivalence mapping(medicare)
V642	Person on outside of heavy transport vehicle injured in collision with heavy transport vehicle or bus in nontraffic accident	Z5329	general equivalence mapping(medicare)
4275	Cardiac arrest	I469	general equivalence mapping(medicare)
25043	Diabetes with renal manifestations, type I [juvenile type], uncontrolled	E1021	general equivalence mapping(medicare)
25043	Diabetes with renal manifestations, type I [juvenile type], uncontrolled	E1065	general equivalence mapping(medicare)
25063	Diabetes with neurological manifestations, type I [juvenile type], uncontrolled	E1040	general equivalence mapping(medicare)
25063	Diabetes with neurological manifestations, type I [juvenile type], uncontrolled	E1065	general equivalence mapping(medicare)
25053	Diabetes with ophthalmic manifestations, type I [juvenile type], uncontrolled	E10311	general equivalence mapping(medicare)
25053	Diabetes with ophthalmic manifestations, type I [juvenile type], uncontrolled	E10319	general equivalence mapping(medicare)
25053	Diabetes with ophthalmic manifestations, type I [juvenile type], uncontrolled	E1036	general equivalence mapping(medicare)
25053	Diabetes with ophthalmic manifestations, type I [juvenile type], uncontrolled	E1039	general equivalence mapping(medicare)
25053	Diabetes with ophthalmic manifestations, type I [juvenile type], uncontrolled	E1065	general equivalence mapping(medicare)
4230	Hemopericardium	I312	general equivalence mapping(medicare)
29041	Vascular dementia, with delirium	F0151	general equivalence mapping(medicare)
57510	Cholecystitis, unspecified	K819	general equivalence mapping(medicare)
3499	Unspecified disorders of nervous system	G969	general equivalence mapping(medicare)
71956	Stiffness of joint, not elsewhere classified, lower leg	M25669	general equivalence mapping(medicare)
27400	Gouty arthropathy, unspecified	M1000	general equivalence mapping(medicare)
72761	Complete rupture of rotator cuff	M75120	general equivalence mapping(medicare)
5080	Acute pulmonary manifestations due to radiation	J700	general equivalence mapping(medicare)
1961	Secondary and unspecified malignant neoplasm of intrathoracic lymph nodes	C771	general equivalence mapping(medicare)
1987	Secondary malignant neoplasm of adrenal gland	C7970	general equivalence mapping(medicare)
1623	Malignant neoplasm of upper lobe, bronchus or lung	C3410	general equivalence mapping(medicare)
515	Postinflammatory pulmonary fibrosis	J8410	general equivalence mapping(medicare)
515	Postinflammatory pulmonary fibrosis	J8489	general equivalence mapping(medicare)
8840	Multiple and unspecified open wound of upper limb, without mention of complication	S41009A	general equivalence mapping(medicare)
1971	Secondary malignant neoplasm of mediastinum	C781	general equivalence mapping(medicare)
19889	Secondary malignant neoplasm of other specified sites	C7989	general equivalence mapping(medicare)
44020	Atherosclerosis of native arteries of the extremities, unspecified	I70209	general equivalence mapping(medicare)
55090	Inguinal hernia, without mention of obstruction or gangrene, unilateral or unspecified (not specified as recurrent)	K4090	general equivalence mapping(medicare)
29532	Paranoid type schizophrenia, chronic	F200	general equivalence mapping(medicare)
82301	Closed fracture of upper end of fibula alone	S82839A	general equivalence mapping(medicare)
82320	Closed fracture of shaft of tibia alone	S82209A	general equivalence mapping(medicare)
82322	Closed fracture of shaft of fibula with tibia	S82201A	general equivalence mapping(medicare)
82322	Closed fracture of shaft of fibula with tibia	S82202A	general equivalence mapping(medicare)
82322	Closed fracture of shaft of fibula with tibia	S82401A	general equivalence mapping(medicare)
82322	Closed fracture of shaft of fibula with tibia	S82402A	general equivalence mapping(medicare)
9100	Abrasion or friction burn of face, neck, and scalp except eye, without mention of infection	S0001XA	general equivalence mapping(medicare)
9100	Abrasion or friction burn of face, neck, and scalp except eye, without mention of infection	S0031XA	general equivalence mapping(medicare)
9100	Abrasion or friction burn of face, neck, and scalp except eye, without mention of infection	S00419A	general equivalence mapping(medicare)
9100	Abrasion or friction burn of face, neck, and scalp except eye, without mention of infection	S00511A	general equivalence mapping(medicare)
9100	Abrasion or friction burn of face, neck, and scalp except eye, without mention of infection	S00512A	general equivalence mapping(medicare)
9100	Abrasion or friction burn of face, neck, and scalp except eye, without mention of infection	S0091XA	general equivalence mapping(medicare)
9100	Abrasion or friction burn of face, neck, and scalp except eye, without mention of infection	S1011XA	general equivalence mapping(medicare)
9100	Abrasion or friction burn of face, neck, and scalp except eye, without mention of infection	S1091XA	general equivalence mapping(medicare)
8052	Closed fracture of dorsal [thoracic] vertebra without mention of spinal cord injury	S22009A	general equivalence mapping(medicare)
3453	Grand mal status	G40301	general equivalence mapping(medicare)
1369	Unspecified infectious and parasitic diseases	B89	general equivalence mapping(medicare)
1369	Unspecified infectious and parasitic diseases	B999	general equivalence mapping(medicare)
64971	Cervical shortening, delivered, with or without mention of antepartum condition	O26872	general equivalence mapping(medicare)
64971	Cervical shortening, delivered, with or without mention of antepartum condition	O26873	general equivalence mapping(medicare)
64403	Threatened premature labor, antepartum condition or complication	O6002	general equivalence mapping(medicare)
64403	Threatened premature labor, antepartum condition or complication	O6003	general equivalence mapping(medicare)
64973	Cervical shortening, antepartum condition or complication	O26872	general equivalence mapping(medicare)
64973	Cervical shortening, antepartum condition or complication	O26873	general equivalence mapping(medicare)
65963	Elderly multigravida, antepartum condition or complication	O09521	general equivalence mapping(medicare)
65963	Elderly multigravida, antepartum condition or complication	O09522	general equivalence mapping(medicare)
65963	Elderly multigravida, antepartum condition or complication	O09523	general equivalence mapping(medicare)
64231	Transient hypertension of pregnancy, delivered , with or without mention of antepartum condition	O131	general equivalence mapping(medicare)
64231	Transient hypertension of pregnancy, delivered , with or without mention of antepartum condition	O132	general equivalence mapping(medicare)
64231	Transient hypertension of pregnancy, delivered , with or without mention of antepartum condition	O133	general equivalence mapping(medicare)
64231	Transient hypertension of pregnancy, delivered , with or without mention of antepartum condition	O161	general equivalence mapping(medicare)
64231	Transient hypertension of pregnancy, delivered , with or without mention of antepartum condition	O162	general equivalence mapping(medicare)
64231	Transient hypertension of pregnancy, delivered , with or without mention of antepartum condition	O163	general equivalence mapping(medicare)
64631	Recurrent pregnancy loss, delivered, with or without mention of antepartum condition	O2621	general equivalence mapping(medicare)
64631	Recurrent pregnancy loss, delivered, with or without mention of antepartum condition	O2622	general equivalence mapping(medicare)
64631	Recurrent pregnancy loss, delivered, with or without mention of antepartum condition	O2623	general equivalence mapping(medicare)
66431	Fourth-degree perineal laceration, delivered, with or without mention of antepartum condition	O703	general equivalence mapping(medicare)
66041	Shoulder (girdle) dystocia, delivered, with or without mention of antepartum condition	O660	general equivalence mapping(medicare)
V252	Sterilization	Z302	general equivalence mapping(medicare)
V252	Unspecified motorcycle rider injured in collision with railway train or railway vehicle in nontraffic accident	Z302	general equivalence mapping(medicare)
72888	Rhabdomyolysis	M6282	general equivalence mapping(medicare)
44421	Arterial embolism and thrombosis of upper extremity	I742	general equivalence mapping(medicare)
86803	Injury to other intra-abdominal organs without mention of open wound into cavity, peritoneum	S3681XA	general equivalence mapping(medicare)
30421	Cocaine dependence, continuous	F1420	general equivalence mapping(medicare)
95912	Other injury of abdomen	S3981XA	general equivalence mapping(medicare)
6084	Other inflammatory disorders of male genital organs	N499	general equivalence mapping(medicare)
E8261	Pedal cycle accident injuring pedal cyclist	V100XXA	general equivalence mapping(medicare)
28850	Leukocytopenia, unspecified	D72819	general equivalence mapping(medicare)
3694	Legal blindness, as defined in U.S.A.	H548	general equivalence mapping(medicare)
7948	Nonspecific abnormal results of function study of liver	R945	general equivalence mapping(medicare)
25072	Diabetes with peripheral circulatory disorders, type II or unspecified type, uncontrolled	E1151	general equivalence mapping(medicare)
25072	Diabetes with peripheral circulatory disorders, type II or unspecified type, uncontrolled	E1165	general equivalence mapping(medicare)
44381	Peripheral angiopathy in diseases classified elsewhere	I798	general equivalence mapping(medicare)
1519	Malignant neoplasm of stomach, unspecified site	C169	general equivalence mapping(medicare)
25090	Diabetes with unspecified complication, type II or unspecified type, not stated as uncontrolled	E118	general equivalence mapping(medicare)
51919	Other diseases of trachea and bronchus	J398	general equivalence mapping(medicare)
51919	Other diseases of trachea and bronchus	J9809	general equivalence mapping(medicare)
4401	Atherosclerosis of renal artery	I701	general equivalence mapping(medicare)
1578	Malignant neoplasm of other specified sites of pancreas	C257	general equivalence mapping(medicare)
1578	Malignant neoplasm of other specified sites of pancreas	C258	general equivalence mapping(medicare)
3009	Unspecified nonpsychotic mental disorder	F489	general equivalence mapping(medicare)
3009	Unspecified nonpsychotic mental disorder	F99	general equivalence mapping(medicare)
78703	Vomiting alone	R1110	general equivalence mapping(medicare)
78703	Vomiting alone	R1111	general equivalence mapping(medicare)
78703	Vomiting alone	R1112	general equivalence mapping(medicare)
6929	Contact dermatitis and other eczema, unspecified cause	L259	general equivalence mapping(medicare)
4465	Giant cell arteritis	M316	general equivalence mapping(medicare)
725	Polymyalgia rheumatica	M353	general equivalence mapping(medicare)
6256	Stress incontinence, female	N393	general equivalence mapping(medicare)
59981	Urethral hypermobility	N3641	general equivalence mapping(medicare)
45381	Acute venous embolism and thrombosis of superficial veins of upper extremity	I82619	general equivalence mapping(medicare)
6271	Postmenopausal bleeding	N950	general equivalence mapping(medicare)
80502	Closed fracture of second cervical vertebra	S12100A	general equivalence mapping(medicare)
80502	Closed fracture of second cervical vertebra	S12101A	general equivalence mapping(medicare)
81000	Closed fracture of clavicle, unspecified part	S42009A	general equivalence mapping(medicare)
E0008	Other external cause status	Y998	general equivalence mapping(medicare)
4422	Aneurysm of iliac artery	I723	general equivalence mapping(medicare)
9058	Late effect of tendon injury	M6790	general equivalence mapping(medicare)
E9299	Late effects of unspecified accident	X58XXXS	general equivalence mapping(medicare)
E9308	Other specified antibiotics causing adverse effects in therapeutic use	NoDx	general equivalence mapping(medicare)
E9308	Other specified antibiotics causing adverse effects in therapeutic use	T51.98XA	manual matching
04119	Staphylococcus infection in conditions classified elsewhere and of unspecified site, other staphylococcus	B957	general equivalence mapping(medicare)
04182	Bacteroides fragilis	B966	general equivalence mapping(medicare)
72403	Spinal stenosis, lumbar region, with neurogenic claudication	M4806	general equivalence mapping(medicare)
34931	Accidental puncture or laceration of dura during a procedure	G9741	general equivalence mapping(medicare)
71196	Unspecified infective arthritis, lower leg	M01X69	general equivalence mapping(medicare)
7218	Other allied disorders of spine	M489	general equivalence mapping(medicare)
V5831	Encounter for change or removal of surgical wound dressing	Z4801	general equivalence mapping(medicare)
7366	Other acquired deformities of knee	M21869	general equivalence mapping(medicare)
99830	Disruption of wound, unspecified	T8130XA	general equivalence mapping(medicare)
6988	Other specified pruritic conditions	L298	general equivalence mapping(medicare)
7231	Cervicalgia	M542	general equivalence mapping(medicare)
83401	Closed dislocation of metacarpophalangeal (joint)	S63116A	general equivalence mapping(medicare)
83401	Closed dislocation of metacarpophalangeal (joint)	S63269A	general equivalence mapping(medicare)
84213	Sprain of interphalangeal (joint) of hand	S63629A	general equivalence mapping(medicare)
84213	Sprain of interphalangeal (joint) of hand	S63639A	general equivalence mapping(medicare)
5109	Empyema without mention of fistula	J869	general equivalence mapping(medicare)
V151	Personal history of surgery to heart and great vessels, presenting hazards to health	Z9889	general equivalence mapping(medicare)
V151	Pedal cycle passenger injured in collision with railway train or railway vehicle in nontraffic accident	Z9889	general equivalence mapping(medicare)
33812	Acute post-thoracotomy pain	G8912	general equivalence mapping(medicare)
9962	Mechanical complication of nervous system device, implant, and graft	T8509XA	general equivalence mapping(medicare)
9962	Mechanical complication of nervous system device, implant, and graft	T85190A	general equivalence mapping(medicare)
9962	Mechanical complication of nervous system device, implant, and graft	T85192A	general equivalence mapping(medicare)
9962	Mechanical complication of nervous system device, implant, and graft	T85199A	general equivalence mapping(medicare)
E8704	Accidental cut, puncture, perforation or hemorrhage during endoscopic examination	NoDx	general equivalence mapping(medicare)
E8704	Accidental cut, puncture, perforation or hemorrhage during endoscopic examination	T41.4X3A	manual matching
4660	Acute bronchitis	J209	general equivalence mapping(medicare)
99601	Mechanical complication due to cardiac pacemaker (electrode)	T82110A	general equivalence mapping(medicare)
99601	Mechanical complication due to cardiac pacemaker (electrode)	T82111A	general equivalence mapping(medicare)
99601	Mechanical complication due to cardiac pacemaker (electrode)	T82120A	general equivalence mapping(medicare)
99601	Mechanical complication due to cardiac pacemaker (electrode)	T82121A	general equivalence mapping(medicare)
99601	Mechanical complication due to cardiac pacemaker (electrode)	T82190A	general equivalence mapping(medicare)
99601	Mechanical complication due to cardiac pacemaker (electrode)	T82191A	general equivalence mapping(medicare)
78093	Memory loss	R412	general equivalence mapping(medicare)
78093	Memory loss	R413	general equivalence mapping(medicare)
2409	Goiter, unspecified	E012	general equivalence mapping(medicare)
2409	Goiter, unspecified	E049	general equivalence mapping(medicare)
37515	Tear film insufficiency, unspecified	H04129	general equivalence mapping(medicare)
2900	Senile dementia, uncomplicated	F0390	general equivalence mapping(medicare)
V4031	Wandering in diseases classified elsewhere	Z9183	general equivalence mapping(medicare)
30521	Cannabis abuse, continuous	F1210	general equivalence mapping(medicare)
30521	Cannabis abuse, continuous	F1290	general equivalence mapping(medicare)
V618	Other specified family circumstances	Z62891	general equivalence mapping(medicare)
V618	Other specified family circumstances	Z638	general equivalence mapping(medicare)
3489	Unspecified condition of brain	G939	general equivalence mapping(medicare)
2452	Chronic lymphocytic thyroiditis	E063	general equivalence mapping(medicare)
2419	Unspecified nontoxic nodular goiter	E049	general equivalence mapping(medicare)
73018	Chronic osteomyelitis, other specified sites	M8668	general equivalence mapping(medicare)
56731	Psoas muscle abscess	K6812	general equivalence mapping(medicare)
72293	Other and unspecified disc disorder, lumbar region	M4647	general equivalence mapping(medicare)
72293	Other and unspecified disc disorder, lumbar region	M5186	general equivalence mapping(medicare)
72293	Other and unspecified disc disorder, lumbar region	M5187	general equivalence mapping(medicare)
6918	Other atopic dermatitis and related conditions	L200	general equivalence mapping(medicare)
6918	Other atopic dermatitis and related conditions	L2081	general equivalence mapping(medicare)
6918	Other atopic dermatitis and related conditions	L2082	general equivalence mapping(medicare)
6918	Other atopic dermatitis and related conditions	L2084	general equivalence mapping(medicare)
6918	Other atopic dermatitis and related conditions	L2089	general equivalence mapping(medicare)
684	Impetigo	L0100	general equivalence mapping(medicare)
684	Impetigo	L0103	general equivalence mapping(medicare)
29690	Unspecified episodic mood disorder	F39	general equivalence mapping(medicare)
96500	Poisoning by opium (alkaloids), unspecified	T400X1A	general equivalence mapping(medicare)
96500	Poisoning by opium (alkaloids), unspecified	T400X2A	general equivalence mapping(medicare)
96500	Poisoning by opium (alkaloids), unspecified	T400X3A	general equivalence mapping(medicare)
96500	Poisoning by opium (alkaloids), unspecified	T400X4A	general equivalence mapping(medicare)
E8502	Accidental poisoning by other opiates and related narcotics	NoDx	general equivalence mapping(medicare)
E8502	Accidental poisoning by other opiates and related narcotics	T40.3X1A	manual matching
E9390	Antidepressants causing adverse effects in therapeutic use	NoDx	general equivalence mapping(medicare)
E9390	Antidepressants causing adverse effects in therapeutic use	T51.91XA	manual matching
V613	Problems with aged parents or in-laws	Z6379	general equivalence mapping(medicare)
V613	Unspecified occupant of heavy transport vehicle injured in collision with pedal cycle in nontraffic accident	Z6379	general equivalence mapping(medicare)
42291	Idiopathic myocarditis	I400	general equivalence mapping(medicare)
42291	Idiopathic myocarditis	I401	general equivalence mapping(medicare)
71949	Pain in joint, multiple sites	M2550	general equivalence mapping(medicare)
1889	Malignant neoplasm of bladder, part unspecified	C679	general equivalence mapping(medicare)
990	Effects of radiation, unspecified	T66XXXA	general equivalence mapping(medicare)
59971	Gross hematuria	R310	general equivalence mapping(medicare)
59689	Other specified disorders of bladder	N3289	general equivalence mapping(medicare)
20287	Other malignant lymphomas, spleen	C8587	general equivalence mapping(medicare)
7892	Splenomegaly	R161	general equivalence mapping(medicare)
V4972	Other toe(s) amputation status	Z89429	general equivalence mapping(medicare)
0380	Streptococcal septicemia	A409	general equivalence mapping(medicare)
V180	Family history of diabetes mellitus	Z833	general equivalence mapping(medicare)
V180	Pedal cycle driver injured in noncollision transport accident in nontraffic accident	Z833	general equivalence mapping(medicare)
25012	Diabetes with ketoacidosis, type II or unspecified type, uncontrolled	E1165	general equivalence mapping(medicare)
25012	Diabetes with ketoacidosis, type II or unspecified type, uncontrolled	E1169	general equivalence mapping(medicare)
7248	Other symptoms referable to back	M5408	general equivalence mapping(medicare)
2731	Monoclonal paraproteinemia	D472	general equivalence mapping(medicare)
3241	Intraspinal abscess	G061	general equivalence mapping(medicare)
5855	Chronic kidney disease, Stage V	N185	general equivalence mapping(medicare)
0940	Tabes dorsalis	A5211	general equivalence mapping(medicare)
71107	Pyogenic arthritis, ankle and foot	M00079	general equivalence mapping(medicare)
71107	Pyogenic arthritis, ankle and foot	M00179	general equivalence mapping(medicare)
71107	Pyogenic arthritis, ankle and foot	M00279	general equivalence mapping(medicare)
71107	Pyogenic arthritis, ankle and foot	M00879	general equivalence mapping(medicare)
73007	Acute osteomyelitis, ankle and foot	M86179	general equivalence mapping(medicare)
73007	Acute osteomyelitis, ankle and foot	M86279	general equivalence mapping(medicare)
25042	Diabetes with renal manifestations, type II or unspecified type, uncontrolled	E1121	general equivalence mapping(medicare)
25042	Diabetes with renal manifestations, type II or unspecified type, uncontrolled	E1165	general equivalence mapping(medicare)
7135	Arthropathy associated with neurological disorders	M1460	general equivalence mapping(medicare)
27403	Chronic gouty arthropathy with tophus (tophi)	M1A00X1	general equivalence mapping(medicare)
27403	Chronic gouty arthropathy with tophus (tophi)	M1A20X1	general equivalence mapping(medicare)
27403	Chronic gouty arthropathy with tophus (tophi)	M1A30X1	general equivalence mapping(medicare)
27403	Chronic gouty arthropathy with tophus (tophi)	M1A40X1	general equivalence mapping(medicare)
27403	Chronic gouty arthropathy with tophus (tophi)	M1A9XX1	general equivalence mapping(medicare)
99702	Iatrogenic cerebrovascular infarction or hemorrhage	I97811	general equivalence mapping(medicare)
99702	Iatrogenic cerebrovascular infarction or hemorrhage	I97821	general equivalence mapping(medicare)
78194	Facial weakness	R29810	general equivalence mapping(medicare)
7100	Systemic lupus erythematosus	M3210	general equivalence mapping(medicare)
2518	Other specified disorders of pancreatic internal secretion	E168	general equivalence mapping(medicare)
82129	Other closed fracture of lower end of femur	S72499A	general equivalence mapping(medicare)
5400	Acute appendicitis with generalized peritonitis	K352	general equivalence mapping(medicare)
V1082	Personal history of malignant melanoma of skin	Z85820	general equivalence mapping(medicare)
53909	Other complications of gastric band procedure	K9509	general equivalence mapping(medicare)
E8799	Unspecified procedure as the cause of abnormal reaction of patient, or of later complication, without mention of misadventure at time of procedure	Y848	general equivalence mapping(medicare)
[truncated: 15,313 more rows]
