# Supplementary material for: Assessing the impact of transitioning to 11th revision of the International Classification of Diseases (ICD-11) on comorbidity indices
Source: J Am Med Inform Assoc. 2024 Mar 15;31(6):1219–26. doi: 10.1093/jamia/ocae046 (PMC11105143; doi:10.1093/jamia/ocae046)
Supplement: ocae046_Supplementary_Data [file ocae046_supplementary_data.zip › ocae046_Supplementary_Data/Appendix_2.csv]

icd10Code	icd11Code	icd11Title	Maptype
I5023	BD1Z	Heart failure, unspecified	WHO map
R791	MA18.Z	Abnormal findings of blood chemistry, unspecified	WHO map
I82412	DB98.5	Budd-Chiari syndrome	WHO map
I82412	BD70.2	Thrombophlebitis migrans	WHO map
I82412	BD72	Venous thromboembolism	WHO map
I82412	BD7Z	Diseases of veins, unspecified	WHO map
K651	DC50.Z	Peritonitis, unspecified	WHO map
R310	MF50.4Z	Haematuria, unspecified	WHO map
I5030	BD1Z	Heart failure, unspecified	WHO map
I5031	BD1Z	Heart failure, unspecified	WHO map
I82621	DB98.5	Budd-Chiari syndrome	WHO map
I82621	BD70.2	Thrombophlebitis migrans	WHO map
I82621	BD72	Venous thromboembolism	WHO map
I82621	BD7Z	Diseases of veins, unspecified	WHO map
R312	MF50.4Z	Haematuria, unspecified	WHO map
L97524	ME60.2	Ulcer of skin of uncertain nature	WHO map
I25709	BA5Z	Chronic ischaemic heart disease, unspecified	WHO map
I82432	DB98.5	Budd-Chiari syndrome	WHO map
I82432	BD70.2	Thrombophlebitis migrans	WHO map
I82432	BD72	Venous thromboembolism	WHO map
I82432	BD7Z	Diseases of veins, unspecified	WHO map
I83811	BD74.1Z	Lower limb varicose veins, not further specified	WHO map
Z9861	QB6Z	Surgical or postsurgical states, unspecified	WHO map
I314	BB2Z	Pericarditis, unspecified	WHO map
E869	5C70.Z	Volume depletion, unspecified	WHO map
O480	JA8E	Maternal care related to prolonged pregnancy	WHO map
S12601D	NA22.Z	Fracture of neck, unspecified	WHO map
W06XXXD	PA60&XE8PK	Unintentional fall on the same level or from less than 1 metre / Bed, bedding or bedding accessories	WHO map
J4520	CA23	Asthma	WHO map
K5792	DD1Z	Diverticular disease of intestine, unspecified	WHO map
K208	DA24.Z	Oesophagitis, unspecified	WHO map
I82C11	DB98.5	Budd-Chiari syndrome	WHO map
I82C11	BD70.2	Thrombophlebitis migrans	WHO map
I82C11	BD72	Venous thromboembolism	WHO map
I82C11	BD7Z	Diseases of veins, unspecified	WHO map
R159	ME07.Z	Faecal incontinence, unspecified	WHO map
J910	CB27	Pleural effusion	WHO map
F0391	6D8Z	Dementia, unknown or unspecified cause	WHO map
I5022	BD1Z	Heart failure, unspecified	WHO map
W050XXA	PA60&XE293	Unintentional fall on the same level or from less than 1 metre / Wheelchair	WHO map
O133	JA23	Gestational hypertension	WHO map
B1910	1E5Z	Viral hepatitis, unspecified	WHO map
K8064	DC11.Z	Cholelithiasis, unspecified	WHO map
I82441	DB98.5	Budd-Chiari syndrome	WHO map
I82441	BD70.2	Thrombophlebitis migrans	WHO map
I82441	BD72	Venous thromboembolism	WHO map
I82441	BD7Z	Diseases of veins, unspecified	WHO map
I70411	BD40.Z	Atherosclerotic chronic arterial occlusive disease, unspecified	WHO map
W1830XD	PA6Z	Unintentional fall from unspecified height	WHO map
C562	2C73.Z	Malignant neoplasms of ovary, unspecified	WHO map
I8510	DA26.0Z	Oesophageal varices, unspecified	WHO map
W108XXA	PA60&XE3HC	Unintentional fall on the same level or from less than 1 metre / Stairs, steps	WHO map
S12390A	NA22.Z	Fracture of neck, unspecified	WHO map
S12490A	NA22.Z	Fracture of neck, unspecified	WHO map
S12590A	NA22.Z	Fracture of neck, unspecified	WHO map
S12690A	NA22.Z	Fracture of neck, unspecified	WHO map
J811	CB01	Pulmonary oedema	WHO map
K209	DA24.Z	Oesophagitis, unspecified	WHO map
R1084	MD81	Abdominal or pelvic pain	WHO map
I82422	DB98.5	Budd-Chiari syndrome	WHO map
I82422	BD70.2	Thrombophlebitis migrans	WHO map
I82422	BD72	Venous thromboembolism	WHO map
I82422	BD7Z	Diseases of veins, unspecified	WHO map
E861	5C70.Z	Volume depletion, unspecified	WHO map
D701	4B00	Disorders of neutrophil number	WHO map
D701	4B00.00	Constitutional neutropaenia	WHO map
D701	4B00.01	Acquired neutropaenia	WHO map
R809	MF96.Z	Proteinuria, unspecified	WHO map
Y33XXXA	PH8Z	Unspecified injury event of undetermined intent	WHO map
D684	3B61.Z	Thrombophilia, unspecified	WHO map
D684	3B6Z	Coagulation defects, purpura or other haemorrhagic or related conditions, unspecified	WHO map
I25718	BA5Z	Chronic ischaemic heart disease, unspecified	WHO map
S68522A	NC59.Z	Traumatic amputation of wrist or hand, unspecified	WHO map
W312XXA	PB6Z	Unspecified unintentional cause of morbidity or mortality	WHO map
I5084	BD1Z	Heart failure, unspecified	WHO map
C92Z0	2B33.1	Myeloid leukaemia	WHO map
R0781	MD30.Z	Chest pain, unspecified	WHO map
C92Z1	2B33.1	Myeloid leukaemia	WHO map
D709	4B00	Disorders of neutrophil number	WHO map
D709	4B00.00	Constitutional neutropaenia	WHO map
D709	4B00.01	Acquired neutropaenia	WHO map
I462	MC82.Z	Cardiac arrest, unspecified	WHO map
X789XXA	PC53.Z	Intentional self-harm by being cut or pierced by sharp object, unspecified	WHO map
S61511A	NC52	Open wound of wrist or hand	WHO map
X788XXA	PC53.Z	Intentional self-harm by being cut or pierced by sharp object, unspecified	WHO map
S12600A	NA22.Z	Fracture of neck, unspecified	WHO map
E663	5B81.Z	Obesity, unspecified	WHO map
R1312	MD93	Dysphagia	WHO map
S12300A	NA22.Z	Fracture of neck, unspecified	WHO map
W1809XA	PA6Z	Unintentional fall from unspecified height	WHO map
W03XXXA	PA60	Unintentional fall on the same level or from less than 1 metre	WHO map
L89623	EH90.Z	Pressure ulcer of unspecified grade	WHO map
M8458XA	FB80.Z	Disorder of bone density and structure, unspecified	WHO map
I82622	DB98.5	Budd-Chiari syndrome	WHO map
I82622	BD70.2	Thrombophlebitis migrans	WHO map
I82622	BD72	Venous thromboembolism	WHO map
I82622	BD7Z	Diseases of veins, unspecified	WHO map
J9622	CB41	Respiratory failure	WHO map
I222	BA42.Z	Subsequent myocardial infarction, unspecified	WHO map
F325	6A70.Z	Single episode depressive disorder, unspecified	WHO map
J4541	CA23	Asthma	WHO map
J479	CA24	Bronchiectasis	WHO map
G43B0	8A80.Z	Migraine, unspecified	WHO map
G43B0	8A8Z	Headache disorders, unspecified	WHO map
I824Z1	DB98.5	Budd-Chiari syndrome	WHO map
I824Z1	BD70.2	Thrombophlebitis migrans	WHO map
I824Z1	BD72	Venous thromboembolism	WHO map
I824Z1	BD7Z	Diseases of veins, unspecified	WHO map
Z4733	QB84	Follow-up care involving removal of fracture plate or other internal fixation device	WHO map
Z4733	QB8Z	Contact with health services for specific surgical interventions, unspecified	WHO map
Z4733	QF4Z	Factors influencing health status or contact with health services, unspecified	WHO map
L97229	ME60.2	Ulcer of skin of uncertain nature	WHO map
I5020	BD1Z	Heart failure, unspecified	WHO map
I5021	BD1Z	Heart failure, unspecified	WHO map
S61219A	NC52	Open wound of wrist or hand	WHO map
R141	ME08	Flatulence and related conditions	WHO map
Y042XXA	PE1Z	Assault by contact with person, animal or plant, type unspecified	WHO map
I82401	DB98.5	Budd-Chiari syndrome	WHO map
I82401	BD70.2	Thrombophlebitis migrans	WHO map
I82401	BD72	Venous thromboembolism	WHO map
I82401	BD7Z	Diseases of veins, unspecified	WHO map
L97514	ME60.2	Ulcer of skin of uncertain nature	WHO map
I5042	BD1Z	Heart failure, unspecified	WHO map
D702	4B00	Disorders of neutrophil number	WHO map
D702	4B00.00	Constitutional neutropaenia	WHO map
D702	4B00.01	Acquired neutropaenia	WHO map
O114	JA21	Pre-eclampsia superimposed on chronic hypertension	WHO map
S2619XA	NB31.Z	Injury of heart, unspecified	WHO map
R10826	MD81	Abdominal or pelvic pain	WHO map
R1110	MD90	Nausea or vomiting	WHO map
D46Z	2A3Z	Myelodysplastic syndromes, unspecified	WHO map
I5043	BD1Z	Heart failure, unspecified	WHO map
R1319	MD93	Dysphagia	WHO map
S70311A	NC70.Z	Superficial injury of hip or thigh, unspecified	WHO map
X959XXA	PF2Z	Assault, unspecified	WHO map
J810	CB01	Pulmonary oedema	WHO map
X781XXA	PC53.Z	Intentional self-harm by being cut or pierced by sharp object, unspecified	WHO map
R29710	MB47.Z	Abnormality of tonus and reflex, unspecified	WHO map
L89621	EH90.Z	Pressure ulcer of unspecified grade	WHO map
W000XXA	PA60&XE3LV	Unintentional fall on the same level or from less than 1 metre / Snow, ice	WHO map
R209	ME65	Disturbances of skin sensation of unspecified aetiology	WHO map
Y040XXA	PE1Z	Assault by contact with person, animal or plant, type unspecified	WHO map
Z9851	QB6Z	Surgical or postsurgical states, unspecified	WHO map
H468	9C40.1Z	Optic neuritis, unspecified	WHO map
O403XX0	JA87	Maternal care related to polyhydramnios	WHO map
S2610XA	NB31.Z	Injury of heart, unspecified	WHO map
W208XXA	PA81	Unintentionally struck by moving object	WHO map
Z9842	QB6Z	Surgical or postsurgical states, unspecified	WHO map
Z9841	QB6Z	Surgical or postsurgical states, unspecified	WHO map
W5501XA	PA71&XE813	Unintentionally struck, kicked, or bumped by animal / Land mammal	WHO map
W5501XA	PA75	Unintentionally bitten by animal	WHO map
W5501XA	PA7Z	Unintentional contact with person, animal or plant, type unspecified	WHO map
F0150	6D81	Dementia due to cerebrovascular disease	WHO map
F0150	6D8Z	Dementia, unknown or unspecified cause	WHO map
I21A1	BA41.Z	Acute myocardial infarction, unspecified	WHO map
W010XXD	PA60&XE78X	Unintentional fall on the same level or from less than 1 metre / Bathtub	WHO map
G2571	8A0Z	Movement disorders, unspecified	WHO map
R29703	MB47.Z	Abnormality of tonus and reflex, unspecified	WHO map
D703	4B00	Disorders of neutrophil number	WHO map
D703	4B00.00	Constitutional neutropaenia	WHO map
D703	4B00.01	Acquired neutropaenia	WHO map
G903	8D8Z	Disorders of autonomic nervous system, unspecified	WHO map
L97118	ME60.2	Ulcer of skin of uncertain nature	WHO map
I5041	BD1Z	Heart failure, unspecified	WHO map
L02612	1B75.0	Furuncle	WHO map
L02612	1B75.2	Furunculosis	WHO map
L02612	1B75.3	Pyogenic abscess of the skin	WHO map
L02612	1B75.1	Carbuncle	WHO map
L02612	1B75	Deep bacterial folliculitis or pyogenic abscess of the skin	WHO map
O135	JA23	Gestational hypertension	WHO map
X58XXXS	PB6Z/	Unspecified unintentional cause of morbidity or mortality / Exposure to other mechanism	WHO map
F0151	6D81	Dementia due to cerebrovascular disease	WHO map
F0151	6D8Z	Dementia, unknown or unspecified cause	WHO map
L97819	ME60.2	Ulcer of skin of uncertain nature	WHO map
L97829	ME60.2	Ulcer of skin of uncertain nature	WHO map
O134	JA23	Gestational hypertension	WHO map
C228	2C12.Z	Malignant neoplasms of liver or intrahepatic bile ducts, unspecified	WHO map
R29702	MB47.Z	Abnormality of tonus and reflex, unspecified	WHO map
C92Z2	2B33.1	Myeloid leukaemia	WHO map
I953	BA2Z	Hypotension, unspecified	WHO map
W01190A	PA60&XE78X	Unintentional fall on the same level or from less than 1 metre / Bathtub	WHO map
I824Z2	DB98.5	Budd-Chiari syndrome	WHO map
I824Z2	BD70.2	Thrombophlebitis migrans	WHO map
I824Z2	BD72	Venous thromboembolism	WHO map
I824Z2	BD7Z	Diseases of veins, unspecified	WHO map
I82612	DB98.5	Budd-Chiari syndrome	WHO map
I82612	BD70.2	Thrombophlebitis migrans	WHO map
I82612	BD72	Venous thromboembolism	WHO map
I82612	BD7Z	Diseases of veins, unspecified	WHO map
W3400XS	PA80.2	Unintentional exposure to other and unspecified firearm	WHO map
X959XXS	PF2Z	Assault, unspecified	WHO map
R419	MB21.Z	Symptoms and signs involving cognition, unspecified	WHO map
D75A	3C0Z	Diseases of the blood or blood-forming organs, unspecified	WHO map
X959XXD	PF2Z	Assault, unspecified	WHO map
J918	CB27	Pleural effusion	WHO map
R29717	MB47.Z	Abnormality of tonus and reflex, unspecified	WHO map
I8511	DA26.0Z	Oesophageal varices, unspecified	WHO map
L97523	ME60.2	Ulcer of skin of uncertain nature	WHO map
K5791	DD1Z	Diverticular disease of intestine, unspecified	WHO map
L89899	EH90.Z	Pressure ulcer of unspecified grade	WHO map
W1789XA	PA6Z	Unintentional fall from unspecified height	WHO map
O4443	JA8B.Z	Maternal care related to placenta praevia or low lying placenta, unspecified	WHO map
S61313A	NC52	Open wound of wrist or hand	WHO map
S68625A	NC59.Z	Traumatic amputation of wrist or hand, unspecified	WHO map
M79A22	FB56	Specified soft tissue disorders, not elsewhere classified	WHO map
M79A21	FB56	Specified soft tissue disorders, not elsewhere classified	WHO map
W2103XA	PA81&XE1TU/	Unintentionally struck by moving object / Exposure to being struck, kicked, or bumped / Equipment mainly used in sports or recreational activity	WHO map
X838XXA	PD3Z	Intentional self-harm, unspecified	WHO map
R330	MF50.3	Retention of urine	WHO map
R180	ME04.Z	Ascites, unspecified	WHO map
R5382	MG22	Fatigue	WHO map
R5382	MG25	Feeling ill	WHO map
K5793	DD1Z	Diverticular disease of intestine, unspecified	WHO map
I998	BE2Z	Diseases of the circulatory system, unspecified	WHO map
I998	BC40.Z	Acquired atrial abnormality, unspecified	WHO map
I998	BC41.Z	Acquired ventricular abnormality, unspecified	WHO map
I998	EF20.Z	Acquired malformations of cutaneous blood vessels, unspecified	WHO map
I69954	8B25.Z	Late effects of cerebrovascular disease, unspecified	WHO map
I82721	DB98.5	Budd-Chiari syndrome	WHO map
I82721	BD70.2	Thrombophlebitis migrans	WHO map
I82721	BD72	Venous thromboembolism	WHO map
I82721	BD7Z	Diseases of veins, unspecified	WHO map
L709	ED80.Z	Acne, unspecified	WHO map
R351	MF55	Polyuria	WHO map
R351	MF50.0	Frequent micturition	WHO map
R351	MF50.1	Pollakiuria	WHO map
L89620	EH90.Z	Pressure ulcer of unspecified grade	WHO map
J705	CA82.Z	Respiratory conditions due to other external agents, unspecified	WHO map
R29701	MB47.Z	Abnormality of tonus and reflex, unspecified	WHO map
I50812	BD1Z	Heart failure, unspecified	WHO map
I237	BA60.Z	Certain current complications following acute myocardial infarction, unspecified	WHO map
J09X2	1E31&XN35G	Influenza due to identified zoonotic or pandemic influenza virus / Influenza A H7N9 virus	WHO map
J09X2	1E31	Influenza due to identified zoonotic or pandemic influenza virus	WHO map
K652	DC50.Z	Peritonitis, unspecified	WHO map
I82C12	DB98.5	Budd-Chiari syndrome	WHO map
I82C12	BD70.2	Thrombophlebitis migrans	WHO map
I82C12	BD72	Venous thromboembolism	WHO map
I82C12	BD7Z	Diseases of veins, unspecified	WHO map
I82B12	DB98.5	Budd-Chiari syndrome	WHO map
I82B12	BD70.2	Thrombophlebitis migrans	WHO map
I82B12	BD72	Venous thromboembolism	WHO map
I82B12	BD7Z	Diseases of veins, unspecified	WHO map
I82421	DB98.5	Budd-Chiari syndrome	WHO map
I82421	BD70.2	Thrombophlebitis migrans	WHO map
I82421	BD72	Venous thromboembolism	WHO map
I82421	BD7Z	Diseases of veins, unspecified	WHO map
B999	1H0Z	Infection, unspecified	WHO map
W04XXXA	PA60	Unintentional fall on the same level or from less than 1 metre	WHO map
K5780	DD1Z	Diverticular disease of intestine, unspecified	WHO map
W881XXA	PB53&XE5PJ	Unintentional exposure to radiation / Exposure to ionizing radiation	WHO map
Z5331	QC1Z	Intervention not carried out, unspecified reason	WHO map
W2209XA	PA82	Unintentional striking against stationary object	WHO map
W2209XA	PA8Z	Unintentional exposure to object, unspecified	WHO map
S61522A	NC52	Open wound of wrist or hand	WHO map
X780XXA	PC53.Z	Intentional self-harm by being cut or pierced by sharp object, unspecified	WHO map
R803	MF96.Z	Proteinuria, unspecified	WHO map
W311XXA	PB6Z	Unspecified unintentional cause of morbidity or mortality	WHO map
W860XXA	PB51	Unintentional exposure to electric current	WHO map
G4753	7B2Z	Sleep-wake disorders, unspecified	WHO map
L97518	ME60.2	Ulcer of skin of uncertain nature	WHO map
T865	NE84	Failure or rejection of transplanted organs or tissues	WHO map
R295	MB47.Z	Abnormality of tonus and reflex, unspecified	WHO map
L89622	EH90.Z	Pressure ulcer of unspecified grade	WHO map
I50811	BD1Z	Heart failure, unspecified	WHO map
I468	MC82.Z	Cardiac arrest, unspecified	WHO map
N451	GB02.Z	Orchitis or epididymitis, unspecified	WHO map
I5082	BD1Z	Heart failure, unspecified	WHO map
R404	MB20	Symptoms, signs or clinical findings involving consciousness	WHO map
I82729	DB98.5	Budd-Chiari syndrome	WHO map
I82729	BD70.2	Thrombophlebitis migrans	WHO map
I82729	BD72	Venous thromboembolism	WHO map
I82729	BD7Z	Diseases of veins, unspecified	WHO map
N402	GA90	Hyperplasia of prostate	WHO map
R935	21	Symptoms, signs or clinical findings, not elsewhere classified	WHO map
E8840	5D2Z	Metabolic disorders, unspecified	WHO map
Z332	QA41	Pregnant state	WHO map
I82411	DB98.5	Budd-Chiari syndrome	WHO map
I82411	BD70.2	Thrombophlebitis migrans	WHO map
I82411	BD72	Venous thromboembolism	WHO map
I82411	BD7Z	Diseases of veins, unspecified	WHO map
R710	MA16.0Z	Abnormality of red blood cells, unspecified	WHO map
T50A95A	NE60	Harmful effects of drugs, medicaments or biological substances, not elsewhere classified	WHO map
L02611	1B75.0	Furuncle	WHO map
L02611	1B75.2	Furunculosis	WHO map
L02611	1B75.3	Pyogenic abscess of the skin	WHO map
L02611	1B75.1	Carbuncle	WHO map
L02611	1B75	Deep bacterial folliculitis or pyogenic abscess of the skin	WHO map
L02511	1B75.0	Furuncle	WHO map
L02511	1B75.2	Furunculosis	WHO map
L02511	1B75.3	Pyogenic abscess of the skin	WHO map
L02511	1B75.1	Carbuncle	WHO map
L02511	1B75	Deep bacterial folliculitis or pyogenic abscess of the skin	WHO map
I7777	BD52	Certain specified disorders of arteries or arterioles	WHO map
G4762	7B2Z	Sleep-wake disorders, unspecified	WHO map
Z481	QB85	Attention to surgical dressings, drains or sutures	WHO map
Z481	QB8Z	Contact with health services for specific surgical interventions, unspecified	WHO map
I82402	DB98.5	Budd-Chiari syndrome	WHO map
I82402	BD70.2	Thrombophlebitis migrans	WHO map
I82402	BD72	Venous thromboembolism	WHO map
I82402	BD7Z	Diseases of veins, unspecified	WHO map
I82512	DB98.5	Budd-Chiari syndrome	WHO map
I82512	BD70.2	Thrombophlebitis migrans	WHO map
I82512	BD72	Venous thromboembolism	WHO map
I82512	BD7Z	Diseases of veins, unspecified	WHO map
I82532	DB98.5	Budd-Chiari syndrome	WHO map
I82532	BD70.2	Thrombophlebitis migrans	WHO map
I82532	BD72	Venous thromboembolism	WHO map
I82532	BD7Z	Diseases of veins, unspecified	WHO map
I82542	DB98.5	Budd-Chiari syndrome	WHO map
I82542	BD70.2	Thrombophlebitis migrans	WHO map
I82542	BD72	Venous thromboembolism	WHO map
I82542	BD7Z	Diseases of veins, unspecified	WHO map
K580	DD91.0Z	Irritable bowel syndrome, type unspecified	WHO map
N478	GB05.Z	Redundant prepuce, phimosis or paraphimosis, unspecified	WHO map
W182XXA	PA6Z	Unintentional fall from unspecified height	WHO map
W1831XA	PA6Z	Unintentional fall from unspecified height	WHO map
S12600D	NA22.Z	Fracture of neck, unspecified	WHO map
S12500A	NA22.Z	Fracture of neck, unspecified	WHO map
I69911	8B25.Z	Late effects of cerebrovascular disease, unspecified	WHO map
R3129	MF50.4Z	Haematuria, unspecified	WHO map
T66XXXA	8E61.0	Brain irradiation	WHO map
T66XXXA	8E61.1	Spinal cord irradiation	WHO map
T66XXXA	NF00	Effects of radiation, not elsewhere classified	WHO map
N610	GB21.Z	Inflammatory disorders of breast, unspecified	WHO map
F558	6C4H.1Z	Harmful pattern of use of non-psychoactive substances, unspecified	WHO map
L89892	EH90.Z	Pressure ulcer of unspecified grade	WHO map
C561	2C73.Z	Malignant neoplasms of ovary, unspecified	WHO map
I82629	DB98.5	Budd-Chiari syndrome	WHO map
I82629	BD70.2	Thrombophlebitis migrans	WHO map
I82629	BD72	Venous thromboembolism	WHO map
I82629	BD7Z	Diseases of veins, unspecified	WHO map
I50810	BD1Z	Heart failure, unspecified	WHO map
R29705	MB47.Z	Abnormality of tonus and reflex, unspecified	WHO map
G2579	8A0Z	Movement disorders, unspecified	WHO map
W07XXXA	PA60&XE769	Unintentional fall on the same level or from less than 1 metre / Chair or sofa	WHO map
N611	GB21.Z	Inflammatory disorders of breast, unspecified	WHO map
M89761	FB86.Z	Disorders associated with bone growth, unspecified	WHO map
R414	MB21.Z	Symptoms and signs involving cognition, unspecified	WHO map
S12301A	NA22.Z	Fracture of neck, unspecified	WHO map
W138XXA	PA61/	Unintentional fall from a height of 1 metre or more / Building, building component, or related fitting	WHO map
I82A12	DB98.5	Budd-Chiari syndrome	WHO map
I82A12	BD70.2	Thrombophlebitis migrans	WHO map
I82A12	BD72	Venous thromboembolism	WHO map
I82A12	BD7Z	Diseases of veins, unspecified	WHO map
W1830XS	PA6Z	Unintentional fall from unspecified height	WHO map
L97821	ME60.2	Ulcer of skin of uncertain nature	WHO map
L97811	ME60.2	Ulcer of skin of uncertain nature	WHO map
L97219	ME60.2	Ulcer of skin of uncertain nature	WHO map
I82501	DB98.5	Budd-Chiari syndrome	WHO map
I82501	BD70.2	Thrombophlebitis migrans	WHO map
I82501	BD72	Venous thromboembolism	WHO map
I82501	BD7Z	Diseases of veins, unspecified	WHO map
I82591	DB98.5	Budd-Chiari syndrome	WHO map
I82591	BD70.2	Thrombophlebitis migrans	WHO map
I82591	BD72	Venous thromboembolism	WHO map
I82591	BD7Z	Diseases of veins, unspecified	WHO map
L97909	ME60.2	Ulcer of skin of uncertain nature	WHO map
S70211A	NC70.Z	Superficial injury of hip or thigh, unspecified	WHO map
I25710	BA5Z	Chronic ischaemic heart disease, unspecified	WHO map
J471	CA24	Bronchiectasis	WHO map
R938	21	Symptoms, signs or clinical findings, not elsewhere classified	WHO map
L02512	1B75.0	Furuncle	WHO map
L02512	1B75.2	Furunculosis	WHO map
L02512	1B75.3	Pyogenic abscess of the skin	WHO map
L02512	1B75.1	Carbuncle	WHO map
L02512	1B75	Deep bacterial folliculitis or pyogenic abscess of the skin	WHO map
R9389	21	Symptoms, signs or clinical findings, not elsewhere classified	WHO map
A088	1A2Z	Viral intestinal infections, unspecified	WHO map
W3189XA	PB6Z	Unspecified unintentional cause of morbidity or mortality	WHO map
W540XXA	PA75&XE813	Unintentionally bitten by animal / Land mammal	WHO map
W540XXA	PA71&XE813	Unintentionally struck, kicked, or bumped by animal / Land mammal	WHO map
W540XXA	PA7Z	Unintentional contact with person, animal or plant, type unspecified	WHO map
R403	MB20	Symptoms, signs or clinical findings involving consciousness	WHO map
W938XXA	PB16	Unintentional exposure to excessive cold	WHO map
K8071	DC11.Z	Cholelithiasis, unspecified	WHO map
R29709	MB47.Z	Abnormality of tonus and reflex, unspecified	WHO map
N472	GB05.Z	Redundant prepuce, phimosis or paraphimosis, unspecified	WHO map
W109XXD	PA60&XE3HC	Unintentional fall on the same level or from less than 1 metre / Stairs, steps	WHO map
Z9862	QB6Z	Surgical or postsurgical states, unspecified	WHO map
I82503	DB98.5	Budd-Chiari syndrome	WHO map
I82503	BD70.2	Thrombophlebitis migrans	WHO map
I82503	BD72	Venous thromboembolism	WHO map
I82503	BD7Z	Diseases of veins, unspecified	WHO map
I70461	BD40.Z	Atherosclerotic chronic arterial occlusive disease, unspecified	WHO map
I70402	BD40.Z	Atherosclerotic chronic arterial occlusive disease, unspecified	WHO map
M84552A	FB80.Z	Disorder of bone density and structure, unspecified	WHO map
D708	4B00	Disorders of neutrophil number	WHO map
D708	4B00.00	Constitutional neutropaenia	WHO map
D708	4B00.01	Acquired neutropaenia	WHO map
I70422	BD40.Z	Atherosclerotic chronic arterial occlusive disease, unspecified	WHO map
R29723	MB47.Z	Abnormality of tonus and reflex, unspecified	WHO map
W101XXA	PA60&XE3HC	Unintentional fall on the same level or from less than 1 metre / Stairs, steps	WHO map
I82423	DB98.5	Budd-Chiari syndrome	WHO map
I82423	BD70.2	Thrombophlebitis migrans	WHO map
I82423	BD72	Venous thromboembolism	WHO map
I82423	BD7Z	Diseases of veins, unspecified	WHO map
L97814	ME60.2	Ulcer of skin of uncertain nature	WHO map
L97319	ME60.2	Ulcer of skin of uncertain nature	WHO map
L89519	EH90.Z	Pressure ulcer of unspecified grade	WHO map
I69951	8B25.Z	Late effects of cerebrovascular disease, unspecified	WHO map
L89891	EH90.Z	Pressure ulcer of unspecified grade	WHO map
L89610	EH90.Z	Pressure ulcer of unspecified grade	WHO map
L89893	EH90.Z	Pressure ulcer of unspecified grade	WHO map
O113	JA21	Pre-eclampsia superimposed on chronic hypertension	WHO map
S329XXD	NB52.Z	Fracture of lumbar spine or pelvis, unspecified	WHO map
I82413	DB98.5	Budd-Chiari syndrome	WHO map
I82413	BD70.2	Thrombophlebitis migrans	WHO map
I82413	BD72	Venous thromboembolism	WHO map
I82413	BD7Z	Diseases of veins, unspecified	WHO map
I82433	DB98.5	Budd-Chiari syndrome	WHO map
I82433	BD70.2	Thrombophlebitis migrans	WHO map
I82433	BD72	Venous thromboembolism	WHO map
I82433	BD7Z	Diseases of veins, unspecified	WHO map
W11XXXA	PA61&XE9P7	Unintentional fall from a height of 1 metre or more / Ladder, movable step	WHO map
W11XXXD	PA61&XE9P7	Unintentional fall from a height of 1 metre or more / Ladder, movable step	WHO map
D270	2F32.Z	Benign neoplasm of ovary, unspecified	WHO map
D270	2F32.2	Meigs' Syndrome	WHO map
D270	2F32.3	Serous ovarian cystadenoma	WHO map
D270	2F32.1	Ovarian fibroma	WHO map
D271	2F32.Z	Benign neoplasm of ovary, unspecified	WHO map
D271	2F32.2	Meigs' Syndrome	WHO map
D271	2F32.3	Serous ovarian cystadenoma	WHO map
D271	2F32.1	Ovarian fibroma	WHO map
W208XXD	PA81	Unintentionally struck by moving object	WHO map
R1313	MD93	Dysphagia	WHO map
H5500	9C84.Z	Nystagmus, unspecified	WHO map
H5500	9E1Z	Diseases of the visual system, unspecified	WHO map
I7774	BD52	Certain specified disorders of arteries or arterioles	WHO map
I69998	8B25.Z	Late effects of cerebrovascular disease, unspecified	WHO map
X088XXD	PB36&XM9N00	Unintentional exposure to or harmful effects of other or unspecified substances chiefly nonmedicinal as to source / Smoke, not elsewhere classified	WHO map
X088XXD	PB1Z	Unintentional exposure to unspecified thermal mechanism	WHO map
M79A3	FB56	Specified soft tissue disorders, not elsewhere classified	WHO map
W25XXXA	PA83.1	Unintentionally cut or pierced by sharp glass	WHO map
I824Y2	DB98.5	Budd-Chiari syndrome	WHO map
I824Y2	BD70.2	Thrombophlebitis migrans	WHO map
I824Y2	BD72	Venous thromboembolism	WHO map
I824Y2	BD7Z	Diseases of veins, unspecified	WHO map
L97414	ME60.2	Ulcer of skin of uncertain nature	WHO map
X79XXXA	PC54	Intentional self-harm by being struck by blunt object	WHO map
I82442	DB98.5	Budd-Chiari syndrome	WHO map
I82442	BD70.2	Thrombophlebitis migrans	WHO map
I82442	BD72	Venous thromboembolism	WHO map
I82442	BD7Z	Diseases of veins, unspecified	WHO map
I82492	DB98.5	Budd-Chiari syndrome	WHO map
I82492	BD70.2	Thrombophlebitis migrans	WHO map
I82492	BD72	Venous thromboembolism	WHO map
I82492	BD7Z	Diseases of veins, unspecified	WHO map
I82602	DB98.5	Budd-Chiari syndrome	WHO map
I82602	BD70.2	Thrombophlebitis migrans	WHO map
I82602	BD72	Venous thromboembolism	WHO map
I82602	BD7Z	Diseases of veins, unspecified	WHO map
H469	9C40.1Z	Optic neuritis, unspecified	WHO map
W08XXXA	PA60&XE5HA	Unintentional fall on the same level or from less than 1 metre / Furniture or furnishing	WHO map
Y0889XA	PF2Z	Assault, unspecified	WHO map
A312	1B21.Z	Non-tuberculous mycobacterial infection of unspecified site	WHO map
A312	1H0Z	Infection, unspecified	WHO map
W500XXA	PG64	Bitten with undetermined intent by person	WHO map
W500XXA	PG66	Scratched or clawed with undetermined intent by person	WHO map
W500XXA	PG60	Struck, kicked, or bumped with undetermined intent by person	WHO map
W500XXA	PA7Z	Unintentional contact with person, animal or plant, type unspecified	WHO map
O704	JB09.Z	Perineal laceration during delivery, unspecified	WHO map
R140	ME08	Flatulence and related conditions	WHO map
I82611	DB98.5	Budd-Chiari syndrome	WHO map
I82611	BD70.2	Thrombophlebitis migrans	WHO map
I82611	BD72	Venous thromboembolism	WHO map
I82611	BD7Z	Diseases of veins, unspecified	WHO map
N269	MF54.Z	Macroscopic changes of size of the kidney, unspecified	WHO map
N269	MF54.1	Irregularly contracted kidney	WHO map
N269	MF54.0	Smooth contracted kidney	WHO map
C8580	2A8Z	Mature B-cell neoplasms, unspecified	WHO map
W19XXXS	PA6Z	Unintentional fall from unspecified height	WHO map
N471	GB05.Z	Redundant prepuce, phimosis or paraphimosis, unspecified	WHO map
J4550	CA23	Asthma	WHO map
W134XXA	PA61/	Unintentional fall from a height of 1 metre or more / Building, building component, or related fitting	WHO map
S68626A	NC59.Z	Traumatic amputation of wrist or hand, unspecified	WHO map
W278XXA	PA85	Unintentionally caught, crushed, jammed or pinched between objects	WHO map
W278XXA	PA83	Unintentionally cut or pierced by sharp object	WHO map
W278XXA	PA84	Unintentionally struck by blunt object	WHO map
W278XXA	PA8Z	Unintentional exposure to object, unspecified	WHO map
Z4732	QB84	Follow-up care involving removal of fracture plate or other internal fixation device	WHO map
Z4732	QB8Z	Contact with health services for specific surgical interventions, unspecified	WHO map
Z4732	QF4Z	Factors influencing health status or contact with health services, unspecified	WHO map
Z472	QB84	Follow-up care involving removal of fracture plate or other internal fixation device	WHO map
Z472	QB8Z	Contact with health services for specific surgical interventions, unspecified	WHO map
Z472	QF4Z	Factors influencing health status or contact with health services, unspecified	WHO map
I82B22	DB98.5	Budd-Chiari syndrome	WHO map
I82B22	BD70.2	Thrombophlebitis migrans	WHO map
I82B22	BD72	Venous thromboembolism	WHO map
I82B22	BD7Z	Diseases of veins, unspecified	WHO map
G40A09	8A6Z	Epilepsy or seizures, unspecified	WHO map
L89890	EH90.Z	Pressure ulcer of unspecified grade	WHO map
N453	GB02.Z	Orchitis or epididymitis, unspecified	WHO map
T79A22A	NF0A	Certain early complications of trauma, not elsewhere classified	WHO map
W5501XD	PA71&XE813	Unintentionally struck, kicked, or bumped by animal / Land mammal	WHO map
W5501XD	PA75	Unintentionally bitten by animal	WHO map
W5501XD	PA7Z	Unintentional contact with person, animal or plant, type unspecified	WHO map
C8288	2A80.Z	Follicular lymphoma, unspecified	WHO map
L97813	ME60.2	Ulcer of skin of uncertain nature	WHO map
L97509	ME60.2	Ulcer of skin of uncertain nature	WHO map
D279	2F32.Z	Benign neoplasm of ovary, unspecified	WHO map
D279	2F32.2	Meigs' Syndrome	WHO map
D279	2F32.3	Serous ovarian cystadenoma	WHO map
D279	2F32.1	Ovarian fibroma	WHO map
L97311	ME60.2	Ulcer of skin of uncertain nature	WHO map
K8066	DC11.Z	Cholelithiasis, unspecified	WHO map
I25700	BA5Z	Chronic ischaemic heart disease, unspecified	WHO map
M459	FA92.0Z	Axial spondyloarthritis, unspecified	WHO map
I82491	DB98.5	Budd-Chiari syndrome	WHO map
I82491	BD70.2	Thrombophlebitis migrans	WHO map
I82491	BD72	Venous thromboembolism	WHO map
I82491	BD7Z	Diseases of veins, unspecified	WHO map
I82B11	DB98.5	Budd-Chiari syndrome	WHO map
I82B11	BD70.2	Thrombophlebitis migrans	WHO map
I82B11	BD72	Venous thromboembolism	WHO map
I82B11	BD7Z	Diseases of veins, unspecified	WHO map
R6250	MG44.1Z	Lack of expected normal physiological development, unspecified	WHO map
S90414A	ND11.Z	Superficial injury of ankle or foot, unspecified	WHO map
I7772	BD52	Certain specified disorders of arteries or arterioles	WHO map
A7749	1C31.Z	Spotted fever, unspecified	WHO map
R29713	MB47.Z	Abnormality of tonus and reflex, unspecified	WHO map
W2201XA	PA82	Unintentional striking against stationary object	WHO map
W2201XA	PA8Z	Unintentional exposure to object, unspecified	WHO map
T71162A	NF05	Asphyxiation	WHO map
R10819	MD81	Abdominal or pelvic pain	WHO map
I82431	DB98.5	Budd-Chiari syndrome	WHO map
I82431	BD70.2	Thrombophlebitis migrans	WHO map
I82431	BD72	Venous thromboembolism	WHO map
I82431	BD7Z	Diseases of veins, unspecified	WHO map
X500XXA	PB56	Unintentional exposure to physical overexertion	WHO map
X811XXA	PB82	Intentional self-harm by land transport injury event unknown whether traffic or nontraffic	WHO map
H5509	9C84.Z	Nystagmus, unspecified	WHO map
H5509	9E1Z	Diseases of the visual system, unspecified	WHO map
W1811XA	PA6Z	Unintentional fall from unspecified height	WHO map
W230XXA	PA85	Unintentionally caught, crushed, jammed or pinched between objects	WHO map
F423	6B20.Z	Obsessive-compulsive disorder, unspecified	WHO map
J4551	CA23	Asthma	WHO map
J4530	CA23	Asthma	WHO map
S12400A	NA22.Z	Fracture of neck, unspecified	WHO map
W132XXA	PA61/	Unintentional fall from a height of 1 metre or more / Building, building component, or related fitting	WHO map
Z2252	QD0Z	Carrier of infectious disease agent, unspecified	WHO map
I82502	DB98.5	Budd-Chiari syndrome	WHO map
I82502	BD70.2	Thrombophlebitis migrans	WHO map
I82502	BD72	Venous thromboembolism	WHO map
I82502	BD7Z	Diseases of veins, unspecified	WHO map
S12601A	NA22.Z	Fracture of neck, unspecified	WHO map
S12501A	NA22.Z	Fracture of neck, unspecified	WHO map
M8468XA	FB80.Z	Disorder of bone density and structure, unspecified	WHO map
N261	MF54.Z	Macroscopic changes of size of the kidney, unspecified	WHO map
N261	MF54.1	Irregularly contracted kidney	WHO map
N261	MF54.0	Smooth contracted kidney	WHO map
R29700	MB47.Z	Abnormality of tonus and reflex, unspecified	WHO map
C651	2C91.Z	Malignant neoplasms of renal pelvis, unspecified	WHO map
L97528	ME60.2	Ulcer of skin of uncertain nature	WHO map
L97426	ME60.2	Ulcer of skin of uncertain nature	WHO map
L97526	ME60.2	Ulcer of skin of uncertain nature	WHO map
I5040	BD1Z	Heart failure, unspecified	WHO map
R29704	MB47.Z	Abnormality of tonus and reflex, unspecified	WHO map
C8284	2A80.Z	Follicular lymphoma, unspecified	WHO map
C8280	2A80.Z	Follicular lymphoma, unspecified	WHO map
Y0802XA	PF2Z	Assault, unspecified	WHO map
I50814	BD1Z	Heart failure, unspecified	WHO map
I824Z3	DB98.5	Budd-Chiari syndrome	WHO map
I824Z3	BD70.2	Thrombophlebitis migrans	WHO map
I824Z3	BD72	Venous thromboembolism	WHO map
I824Z3	BD7Z	Diseases of veins, unspecified	WHO map
C92A0	2B33.1	Myeloid leukaemia	WHO map
K8065	DC11.Z	Cholelithiasis, unspecified	WHO map
W16022A	PA92	Unintentional injury other than drowning following fall into body of water	WHO map
L97926	ME60.2	Ulcer of skin of uncertain nature	WHO map
L97221	ME60.2	Ulcer of skin of uncertain nature	WHO map
L97421	ME60.2	Ulcer of skin of uncertain nature	WHO map
Y829	PK9C	Other or unspecified medical devices, implants or grafts associated with injury or harm	WHO map
L97119	ME60.2	Ulcer of skin of uncertain nature	WHO map
Y0889XD	PF2Z	Assault, unspecified	WHO map
S61551A	NC52	Open wound of wrist or hand	WHO map
I7771	BD52	Certain specified disorders of arteries or arterioles	WHO map
W57XXXD	PA75	Unintentionally bitten by animal	WHO map
X509XXA	PB56	Unintentional exposure to physical overexertion	WHO map
J0430	CA05	Acute laryngitis or tracheitis	WHO map
C8283	2A80.Z	Follicular lymphoma, unspecified	WHO map
K82A2	DC14.Z	Biliary disease, unspecified	WHO map
K82A2	DC10.Z	Acquired anatomical alterations of gallbladder or bile ducts, unspecified	WHO map
K82A2	DC1Z	Diseases of gallbladder or biliary tract, unspecified	WHO map
J09X1	1E31&XN35G	Influenza due to identified zoonotic or pandemic influenza virus / Influenza A H7N9 virus	WHO map
J09X1	1E31	Influenza due to identified zoonotic or pandemic influenza virus	WHO map
L97411	ME60.2	Ulcer of skin of uncertain nature	WHO map
R358	MF55	Polyuria	WHO map
R358	MF50.0	Frequent micturition	WHO map
R358	MF50.1	Pollakiuria	WHO map
L89629	EH90.Z	Pressure ulcer of unspecified grade	WHO map
L89619	EH90.Z	Pressure ulcer of unspecified grade	WHO map
R1314	MD93	Dysphagia	WHO map
M84652K	FB80.Z	Disorder of bone density and structure, unspecified	WHO map
S61245A	NC52	Open wound of wrist or hand	WHO map
I82A11	DB98.5	Budd-Chiari syndrome	WHO map
I82A11	BD70.2	Thrombophlebitis migrans	WHO map
I82A11	BD72	Venous thromboembolism	WHO map
I82A11	BD7Z	Diseases of veins, unspecified	WHO map
G914	8D64.Z	Hydrocephalus, unspecified	WHO map
T50Z15A	NE60	Harmful effects of drugs, medicaments or biological substances, not elsewhere classified	WHO map
T7601XA	NF09	Adverse effects, not elsewhere classified	WHO map
T7601XA	NF0Z	Unspecified effects of external causes	WHO map
L8945	EH90.Z	Pressure ulcer of unspecified grade	WHO map
R3121	MF50.4Z	Haematuria, unspecified	WHO map
C84A0	2B2Z	Mature T-cell or NK-cell neoplasms, unspecified	WHO map
I70423	BD40.Z	Atherosclerotic chronic arterial occlusive disease, unspecified	WHO map
W1789XD	PA6Z	Unintentional fall from unspecified height	WHO map
I25719	BA5Z	Chronic ischaemic heart disease, unspecified	WHO map
J4521	CA23	Asthma	WHO map
G4761	7B2Z	Sleep-wake disorders, unspecified	WHO map
I70709	BD40.Z	Atherosclerotic chronic arterial occlusive disease, unspecified	WHO map
S61519A	NC52	Open wound of wrist or hand	WHO map
I82601	DB98.5	Budd-Chiari syndrome	WHO map
I82601	BD70.2	Thrombophlebitis migrans	WHO map
I82601	BD72	Venous thromboembolism	WHO map
I82601	BD7Z	Diseases of veins, unspecified	WHO map
S40211A	NC10.Z	Superficial injury of shoulder or upper arm, unspecified	WHO map
L89894	EH90.Z	Pressure ulcer of unspecified grade	WHO map
B1921	1E5Z	Viral hepatitis, unspecified	WHO map
K82A1	DC14.Z	Biliary disease, unspecified	WHO map
K82A1	DC10.Z	Acquired anatomical alterations of gallbladder or bile ducts, unspecified	WHO map
K82A1	DC1Z	Diseases of gallbladder or biliary tract, unspecified	WHO map
W001XXA	PA60&XE3LV	Unintentional fall on the same level or from less than 1 metre / Snow, ice	WHO map
I82509	DB98.5	Budd-Chiari syndrome	WHO map
I82509	BD70.2	Thrombophlebitis migrans	WHO map
I82509	BD72	Venous thromboembolism	WHO map
I82509	BD7Z	Diseases of veins, unspecified	WHO map
I82A22	DB98.5	Budd-Chiari syndrome	WHO map
I82A22	BD70.2	Thrombophlebitis migrans	WHO map
I82A22	BD72	Venous thromboembolism	WHO map
I82A22	BD7Z	Diseases of veins, unspecified	WHO map
B998	1H0Z	Infection, unspecified	WHO map
I50813	BD1Z	Heart failure, unspecified	WHO map
I82A21	DB98.5	Budd-Chiari syndrome	WHO map
I82A21	BD70.2	Thrombophlebitis migrans	WHO map
I82A21	BD72	Venous thromboembolism	WHO map
I82A21	BD7Z	Diseases of veins, unspecified	WHO map
N6341	GB2Z	Disorders of breast, unspecified	WHO map
R361	MF58	Urethral discharge	WHO map
Z4542	QB30.Z	Adjustment or management of implanted devices, unspecified	WHO map
W5503XA	PA71&XE813	Unintentionally struck, kicked, or bumped by animal / Land mammal	WHO map
W5503XA	PA75	Unintentionally bitten by animal	WHO map
W5503XA	PA7Z	Unintentional contact with person, animal or plant, type unspecified	WHO map
W0110XA	PA60&XE78X	Unintentional fall on the same level or from less than 1 metre / Bathtub	WHO map
W231XXA	PA85	Unintentionally caught, crushed, jammed or pinched between objects	WHO map
S12401A	NA22.Z	Fracture of neck, unspecified	WHO map
R530	MG22	Fatigue	WHO map
R530	MG25	Feeling ill	WHO map
L97428	ME60.2	Ulcer of skin of uncertain nature	WHO map
I69992	8B25.Z	Late effects of cerebrovascular disease, unspecified	WHO map
H5581	9C84.Z	Nystagmus, unspecified	WHO map
H5581	9E1Z	Diseases of the visual system, unspecified	WHO map
S12400D	NA22.Z	Fracture of neck, unspecified	WHO map
W2211XA	PA82	Unintentional striking against stationary object	WHO map
W2211XA	PA8Z	Unintentional exposure to object, unspecified	WHO map
M129	FA27	Certain specified inflammatory arthropathies	WHO map
R2990	MB47.Z	Abnormality of tonus and reflex, unspecified	WHO map
K200	DA24.Z	Oesophagitis, unspecified	WHO map
J9620	CB41	Respiratory failure	WHO map
W172XXA	PA6Z	Unintentional fall from unspecified height	WHO map
Z9849	QB6Z	Surgical or postsurgical states, unspecified	WHO map
D704	4B00	Disorders of neutrophil number	WHO map
D704	4B00.00	Constitutional neutropaenia	WHO map
D704	4B00.01	Acquired neutropaenia	WHO map
T5802XA	NE61	Harmful effects of or exposure to noxious substances, chiefly nonmedicinal as to source, not elsewhere classified	WHO map
I82522	DB98.5	Budd-Chiari syndrome	WHO map
I82522	BD70.2	Thrombophlebitis migrans	WHO map
I82522	BD72	Venous thromboembolism	WHO map
I82522	BD7Z	Diseases of veins, unspecified	WHO map
I82409	DB98.5	Budd-Chiari syndrome	WHO map
I82409	BD70.2	Thrombophlebitis migrans	WHO map
I82409	BD72	Venous thromboembolism	WHO map
I82409	BD7Z	Diseases of veins, unspecified	WHO map
C652	2C91.Z	Malignant neoplasms of renal pelvis, unspecified	WHO map
I82C21	DB98.5	Budd-Chiari syndrome	WHO map
I82C21	BD70.2	Thrombophlebitis migrans	WHO map
I82C21	BD72	Venous thromboembolism	WHO map
I82C21	BD7Z	Diseases of veins, unspecified	WHO map
W5512XA	PA71&XE813	Unintentionally struck, kicked, or bumped by animal / Land mammal	WHO map
W5512XA	PA75	Unintentionally bitten by animal	WHO map
W5512XA	PA7Z	Unintentional contact with person, animal or plant, type unspecified	WHO map
W21220A	PA81&XE1TU/	Unintentionally struck by moving object / Exposure to being struck, kicked, or bumped / Equipment mainly used in sports or recreational activity	WHO map
K8062	DC11.Z	Cholelithiasis, unspecified	WHO map
L943	EB61.0	Plaque morphoea	WHO map
L943	EB61	Morphoea	WHO map
L943	EB61.1	Linear morphoea	WHO map
L943	EB90.40	Dystrophic calcification of the skin of uncertain or unspecified aetiology	WHO map
L943	EB90.4	Calcification of skin or subcutaneous tissue	WHO map
L943	4A41.0Z	Dermatomyositis, unspecified	WHO map
L943	EK91.1	Poikiloderma vasculare atrophicans	WHO map
L943	EM0Z	Skin disease of unspecified nature	WHO map
S61311A	NC52	Open wound of wrist or hand	WHO map
G988	8E7Z	Diseases of the nervous system, unspecified	WHO map
N630	GB2Z	Disorders of breast, unspecified	WHO map
I82613	DB98.5	Budd-Chiari syndrome	WHO map
I82613	BD70.2	Thrombophlebitis migrans	WHO map
I82613	BD72	Venous thromboembolism	WHO map
I82613	BD7Z	Diseases of veins, unspecified	WHO map
J4540	CA23	Asthma	WHO map
R561	8A68.Z	Type of seizure, unspecified	WHO map
I69939	8B25.Z	Late effects of cerebrovascular disease, unspecified	WHO map
K654	DC50.Z	Peritonitis, unspecified	WHO map
G4453	8A81.Z	Tension-type headache, unspecified	WHO map
G4453	8A8Z	Headache disorders, unspecified	WHO map
G4453	8A84.Z	Secondary headache, unspecified	WHO map
R29708	MB47.Z	Abnormality of tonus and reflex, unspecified	WHO map
I69941	8B25.Z	Late effects of cerebrovascular disease, unspecified	WHO map
G40B09	8A6Z	Epilepsy or seizures, unspecified	WHO map
I70412	BD40.Z	Atherosclerotic chronic arterial occlusive disease, unspecified	WHO map
W2181XA	PA81&XE1TU/	Unintentionally struck by moving object / Exposure to being struck, kicked, or bumped / Equipment mainly used in sports or recreational activity	WHO map
R29707	MB47.Z	Abnormality of tonus and reflex, unspecified	WHO map
R1311	MD93	Dysphagia	WHO map
R29722	MB47.Z	Abnormality of tonus and reflex, unspecified	WHO map
X810XXA	PB82	Intentional self-harm by land transport injury event unknown whether traffic or nontraffic	WHO map
I999	BE2Z	Diseases of the circulatory system, unspecified	WHO map
I999	BC40.Z	Acquired atrial abnormality, unspecified	WHO map
I999	BC41.Z	Acquired ventricular abnormality, unspecified	WHO map
I999	EF20.Z	Acquired malformations of cutaneous blood vessels, unspecified	WHO map
C661	2C92.Z	Malignant neoplasms of ureter, unspecified	WHO map
R29711	MB47.Z	Abnormality of tonus and reflex, unspecified	WHO map
L97211	ME60.2	Ulcer of skin of uncertain nature	WHO map
C84A1	2B2Z	Mature T-cell or NK-cell neoplasms, unspecified	WHO map
J470	CA24	Bronchiectasis	WHO map
W458XXA	PA8Z	Unintentional exposure to object, unspecified	WHO map
T7621XA	NF09	Adverse effects, not elsewhere classified	WHO map
T7621XA	NF0Z	Unspecified effects of external causes	WHO map
L97424	ME60.2	Ulcer of skin of uncertain nature	WHO map
L97321	ME60.2	Ulcer of skin of uncertain nature	WHO map
S90422A	ND11.Z	Superficial injury of ankle or foot, unspecified	WHO map
S90425A	ND11.Z	Superficial injury of ankle or foot, unspecified	WHO map
T66XXXS	8E61.0	Brain irradiation	WHO map
T66XXXS	8E61.1	Spinal cord irradiation	WHO map
T66XXXS	NF00	Effects of radiation, not elsewhere classified	WHO map
W1841XA	PA6Z	Unintentional fall from unspecified height	WHO map
I69928	8B25.Z	Late effects of cerebrovascular disease, unspecified	WHO map
K8070	DC11.Z	Cholelithiasis, unspecified	WHO map
D378	2F70.Z	Neoplasms of uncertain behaviour of oral cavity and digestive organs, unspecified site	WHO map
D378	02	Neoplasms	WHO map
O481	JA8E	Maternal care related to prolonged pregnancy	WHO map
L89512	EH90.Z	Pressure ulcer of unspecified grade	WHO map
G4752	7B2Z	Sleep-wake disorders, unspecified	WHO map
K8063	DC11.Z	Cholelithiasis, unspecified	WHO map
R1114	MD90	Nausea or vomiting	WHO map
J3089	CA08.Z	Rhinitis, unspecified whether allergic or nonallergic	WHO map
J3089	CA08.0Z	Allergic rhinitis, unspecified	WHO map
G5773	8C11.Z	Mononeuropathies of lower limb, unspecified	WHO map
W010XXS	PA60&XE78X	Unintentional fall on the same level or from less than 1 metre / Bathtub	WHO map
C802	2D4Z	Unspecified malignant neoplasms of unspecified sites	WHO map
X088XXS	PB36&XM9N00	Unintentional exposure to or harmful effects of other or unspecified substances chiefly nonmedicinal as to source / Smoke, not elsewhere classified	WHO map
X088XXS	PB1Z	Unintentional exposure to unspecified thermal mechanism	WHO map
T79A3XA	NF0A	Certain early complications of trauma, not elsewhere classified	WHO map
K08409	DA0A.Z	Unspecified disorders of teeth and supporting structures	WHO map
W1781XA	PA6Z	Unintentional fall from unspecified height	WHO map
S61256A	NC52	Open wound of wrist or hand	WHO map
Y041XXA	PE1Z	Assault by contact with person, animal or plant, type unspecified	WHO map
H6061	AA3Z	Otitis externa, unspecified	WHO map
W102XXA	PA60&XE3HC	Unintentional fall on the same level or from less than 1 metre / Stairs, steps	WHO map
L97329	ME60.2	Ulcer of skin of uncertain nature	WHO map
R29729	MB47.Z	Abnormality of tonus and reflex, unspecified	WHO map
K8061	DC11.Z	Cholelithiasis, unspecified	WHO map
R29733	MB47.Z	Abnormality of tonus and reflex, unspecified	WHO map
I70321	BD40.Z	Atherosclerotic chronic arterial occlusive disease, unspecified	WHO map
Z4821	QB85	Attention to surgical dressings, drains or sutures	WHO map
Z4821	QB8Z	Contact with health services for specific surgical interventions, unspecified	WHO map
I82C13	DB98.5	Budd-Chiari syndrome	WHO map
I82C13	BD70.2	Thrombophlebitis migrans	WHO map
I82C13	BD72	Venous thromboembolism	WHO map
I82C13	BD7Z	Diseases of veins, unspecified	WHO map
W051XXA	PA60&XE293	Unintentional fall on the same level or from less than 1 metre / Wheelchair	WHO map
S90424A	ND11.Z	Superficial injury of ankle or foot, unspecified	WHO map
R939	21	Symptoms, signs or clinical findings, not elsewhere classified	WHO map
W1812XA	PA6Z	Unintentional fall from unspecified height	WHO map
N454	GB02.Z	Orchitis or epididymitis, unspecified	WHO map
T79A12A	NF0A	Certain early complications of trauma, not elsewhere classified	WHO map
K615	DB70.0Z	Abscess of anal regions, unspecified	WHO map
W319XXS	PB6Z	Unspecified unintentional cause of morbidity or mortality	WHO map
X31XXXA	PB16	Unintentional exposure to excessive cold	WHO map
I82B19	DB98.5	Budd-Chiari syndrome	WHO map
I82B19	BD70.2	Thrombophlebitis migrans	WHO map
I82B19	BD72	Venous thromboembolism	WHO map
I82B19	BD7Z	Diseases of veins, unspecified	WHO map
I69934	8B25.Z	Late effects of cerebrovascular disease, unspecified	WHO map
M84522A	FB80.Z	Disorder of bone density and structure, unspecified	WHO map
I5089	BD1Z	Heart failure, unspecified	WHO map
H90A22	AB51.Z	Acquired hearing impairment, unspecified	WHO map
B078	1E8Z	Viral warts, not elsewhere classified	WHO map
B078	1E80	Common warts	WHO map
B078	1E81	Plane warts	WHO map
B078	1E83	Wart virus proliferation in immune-deficient states	WHO map
L97516	ME60.2	Ulcer of skin of uncertain nature	WHO map
S2611XA	NB31.Z	Injury of heart, unspecified	WHO map
W5519XA	PA71&XE813	Unintentionally struck, kicked, or bumped by animal / Land mammal	WHO map
W5519XA	PA75	Unintentionally bitten by animal	WHO map
W5519XA	PA7Z	Unintentional contact with person, animal or plant, type unspecified	WHO map
G4750	7B2Z	Sleep-wake disorders, unspecified	WHO map
D398	2F96	Neoplasms of unknown behaviour of female genital organs	WHO map
D398	02	Neoplasms	WHO map
I82403	DB98.5	Budd-Chiari syndrome	WHO map
I82403	BD70.2	Thrombophlebitis migrans	WHO map
I82403	BD72	Venous thromboembolism	WHO map
I82403	BD7Z	Diseases of veins, unspecified	WHO map
X16XXXA	PB13	Unintentional contact with hot object or liquid	WHO map
R29719	MB47.Z	Abnormality of tonus and reflex, unspecified	WHO map
R29715	MB47.Z	Abnormality of tonus and reflex, unspecified	WHO map
D700	4B00	Disorders of neutrophil number	WHO map
D700	4B00.00	Constitutional neutropaenia	WHO map
D700	4B00.01	Acquired neutropaenia	WHO map
W000XXD	PA60&XE3LV	Unintentional fall on the same level or from less than 1 metre / Snow, ice	WHO map
R532	MG22	Fatigue	WHO map
R532	MG25	Feeling ill	WHO map
S12691A	NA22.Z	Fracture of neck, unspecified	WHO map
M8450XA	FB80.Z	Disorder of bone density and structure, unspecified	WHO map
W881XXS	PB53&XE5PJ	Unintentional exposure to radiation / Exposure to ionizing radiation	WHO map
S60419A	NC51	Superficial injury of wrist or hand	WHO map
L97328	ME60.2	Ulcer of skin of uncertain nature	WHO map
W868XXA	PB51	Unintentional exposure to electric current	WHO map
F324	6A70.Z	Single episode depressive disorder, unspecified	WHO map
R29718	MB47.Z	Abnormality of tonus and reflex, unspecified	WHO map
C49A3	2B5K	Unspecified malignant soft tissue tumours or sarcomas of bone or articular cartilage of other or unspecified sites	WHO map
T79A11A	NF0A	Certain early complications of trauma, not elsewhere classified	WHO map
R1112	MD90	Nausea or vomiting	WHO map
R29732	MB47.Z	Abnormality of tonus and reflex, unspecified	WHO map
D241	2F30.5	Fibroadenoma of breast	WHO map
D241	2F30.Z	Benign neoplasm of breast, unspecified	WHO map
D241	2F30.6	Extensive adenomatosis of nipple	WHO map
I70401	BD40.Z	Atherosclerotic chronic arterial occlusive disease, unspecified	WHO map
S162XXA	NA61.Z	Injury of muscle, fascia or tendon at neck level, unspecified	WHO map
I69920	8B25.Z	Late effects of cerebrovascular disease, unspecified	WHO map
Z483	QB85	Attention to surgical dressings, drains or sutures	WHO map
Z483	QB8Z	Contact with health services for specific surgical interventions, unspecified	WHO map
M458	FA92.0Z	Axial spondyloarthritis, unspecified	WHO map
G5771	8C11.Z	Mononeuropathies of lower limb, unspecified	WHO map
I70701	BD40.Z	Atherosclerotic chronic arterial occlusive disease, unspecified	WHO map
D46A	2A3Z	Myelodysplastic syndromes, unspecified	WHO map
X19XXXA	PB1Z	Unintentional exposure to unspecified thermal mechanism	WHO map
S138XXA	NA23.Z	Dislocation or strain or sprain of joints or ligaments at neck level, unspecified	WHO map
S40212A	NC10.Z	Superficial injury of shoulder or upper arm, unspecified	WHO map
W108XXD	PA60&XE3HC	Unintentional fall on the same level or from less than 1 metre / Stairs, steps	WHO map
W1839XD	PA6Z	Unintentional fall from unspecified height	WHO map
O165	JA2Z	Oedema, proteinuria, or hypertensive disorders in pregnancy, childbirth, or the puerperium, unspecified	WHO map
N493	GB07	Inflammatory disorders of male genital organs, not elsewhere classified	WHO map
M84559D	FB80.Z	Disorder of bone density and structure, unspecified	WHO map
M84521D	FB80.Z	Disorder of bone density and structure, unspecified	WHO map
Y048XXA	PE1Z	Assault by contact with person, animal or plant, type unspecified	WHO map
W01110A	PA60&XE78X	Unintentional fall on the same level or from less than 1 metre / Bathtub	WHO map
L8942	EH90.Z	Pressure ulcer of unspecified grade	WHO map
I87313	BD74.Z	Chronic peripheral venous insufficiency of lower extremities, unspecified	WHO map
I87313	BD73.21	Obstruction of visceral vein	WHO map
I87313	BD73.20	Obstruction of peripheral vein	WHO map
I87313	BD7Z	Diseases of veins, unspecified	WHO map
W51XXXA	PA70	Unintentionally struck, kicked, or bumped by person	WHO map
X958XXS	PF2Z	Assault, unspecified	WHO map
D8940	4B4Z	Diseases of the immune system, unspecified	WHO map
R808	MF96.Z	Proteinuria, unspecified	WHO map
F552	6C4H.1Z	Harmful pattern of use of non-psychoactive substances, unspecified	WHO map
S12500D	NA22.Z	Fracture of neck, unspecified	WHO map
I69922	8B25.Z	Late effects of cerebrovascular disease, unspecified	WHO map
O2512	JA64	Malnutrition in pregnancy	WHO map
I7776	BD52	Certain specified disorders of arteries or arterioles	WHO map
L89613	EH90.Z	Pressure ulcer of unspecified grade	WHO map
W888XXA	PB53&XE5PJ	Unintentional exposure to radiation / Exposure to ionizing radiation	WHO map
G43409	8A80.Z	Migraine, unspecified	WHO map
G43409	8A8Z	Headache disorders, unspecified	WHO map
L97418	ME60.2	Ulcer of skin of uncertain nature	WHO map
Z9852	QB6Z	Surgical or postsurgical states, unspecified	WHO map
T83711A	PK93.2	Gastroenterology or urology devices associated with injury or harm, prosthetic or other implants, materials or accessory devices	WHO map
K812	DC12.Z	Cholecystitis, unspecified	WHO map
C8589	2A8Z	Mature B-cell neoplasms, unspecified	WHO map
G43A0	8A80.Z	Migraine, unspecified	WHO map
G43A0	8A8Z	Headache disorders, unspecified	WHO map
I25720	BA5Z	Chronic ischaemic heart disease, unspecified	WHO map
I25728	BA5Z	Chronic ischaemic heart disease, unspecified	WHO map
I82419	DB98.5	Budd-Chiari syndrome	WHO map
I82419	BD70.2	Thrombophlebitis migrans	WHO map
I82419	BD72	Venous thromboembolism	WHO map
I82419	BD7Z	Diseases of veins, unspecified	WHO map
M84559A	FB80.Z	Disorder of bone density and structure, unspecified	WHO map
S61432A	NC52	Open wound of wrist or hand	WHO map
W294XXA	PA83.2&XE5WX	Unintentionally cut or pierced by other or unspecified sharp object / Powered hand tool or equipment	WHO map
D098	2E6Z	Carcinoma in situ of unspecified site	WHO map
J4531	CA23	Asthma	WHO map
N4400	GB01.0	Torsion of testis	WHO map
R29727	MB47.Z	Abnormality of tonus and reflex, unspecified	WHO map
K653	DC50.Z	Peritonitis, unspecified	WHO map
I82552	DB98.5	Budd-Chiari syndrome	WHO map
I82552	BD70.2	Thrombophlebitis migrans	WHO map
I82552	BD72	Venous thromboembolism	WHO map
I82552	BD7Z	Diseases of veins, unspecified	WHO map
L97818	ME60.2	Ulcer of skin of uncertain nature	WHO map
I82B21	DB98.5	Budd-Chiari syndrome	WHO map
I82B21	BD70.2	Thrombophlebitis migrans	WHO map
I82B21	BD72	Venous thromboembolism	WHO map
I82B21	BD7Z	Diseases of veins, unspecified	WHO map
M84659A	FB80.Z	Disorder of bone density and structure, unspecified	WHO map
X999XXA	PE3Z	Assault by being cut or pierced by other or unspecified sharp object	WHO map
O164	JA2Z	Oedema, proteinuria, or hypertensive disorders in pregnancy, childbirth, or the puerperium, unspecified	WHO map
N403	GA90	Hyperplasia of prostate	WHO map
M6751	FB42	Certain specified disorders of synovium or tendon	WHO map
Z331	QA41	Pregnant state	WHO map
W12XXXA	PA61&XE7RK	Unintentional fall from a height of 1 metre or more / Scaffolding	WHO map
F482	6B6Z	Dissociative disorders, unspecified	WHO map
T83718A	PK93.2	Gastroenterology or urology devices associated with injury or harm, prosthetic or other implants, materials or accessory devices	WHO map
S80221A	NC90.Z	Superficial injury of knee or lower leg, unspecified	WHO map
R29730	MB47.Z	Abnormality of tonus and reflex, unspecified	WHO map
X990XXA	PE3Z	Assault by being cut or pierced by other or unspecified sharp object	WHO map
O402XX1	JA87	Maternal care related to polyhydramnios	WHO map
W002XXA	PA60&XE3LV	Unintentional fall on the same level or from less than 1 metre / Snow, ice	WHO map
S90421A	ND11.Z	Superficial injury of ankle or foot, unspecified	WHO map
L97212	ME60.2	Ulcer of skin of uncertain nature	WHO map
C8583	2A8Z	Mature B-cell neoplasms, unspecified	WHO map
M79A11	FB56	Specified soft tissue disorders, not elsewhere classified	WHO map
M84521A	FB80.Z	Disorder of bone density and structure, unspecified	WHO map
T7691XA	NF09	Adverse effects, not elsewhere classified	WHO map
T7691XA	NF0Z	Unspecified effects of external causes	WHO map
C91Z0	2B33.3	Lymphoid leukaemia, not elsewhere classified	WHO map
M84550A	FB80.Z	Disorder of bone density and structure, unspecified	WHO map
S40221A	NC10.Z	Superficial injury of shoulder or upper arm, unspecified	WHO map
I69959	8B25.Z	Late effects of cerebrovascular disease, unspecified	WHO map
W3182XA	PB6Z	Unspecified unintentional cause of morbidity or mortality	WHO map
G0490	8B41	Myelitis	WHO map
G0490	1D02.Z	Infectious myelitis not elsewhere classified, unspecified	WHO map
G0490	1D00.Z	Infectious encephalitis not elsewhere classified, unspecified	WHO map
G0490	8E7Z	Diseases of the nervous system, unspecified	WHO map
R479	MA80.Z	Speech disturbances, unspecified	WHO map
J09X9	1E31&XN35G	Influenza due to identified zoonotic or pandemic influenza virus / Influenza A H7N9 virus	WHO map
J09X9	1E31	Influenza due to identified zoonotic or pandemic influenza virus	WHO map
O162	JA2Z	Oedema, proteinuria, or hypertensive disorders in pregnancy, childbirth, or the puerperium, unspecified	WHO map
W228XXS	PA82	Unintentional striking against stationary object	WHO map
W228XXS	PA8Z	Unintentional exposure to object, unspecified	WHO map
I82443	DB98.5	Budd-Chiari syndrome	WHO map
I82443	BD70.2	Thrombophlebitis migrans	WHO map
I82443	BD72	Venous thromboembolism	WHO map
I82443	BD7Z	Diseases of veins, unspecified	WHO map
I82493	DB98.5	Budd-Chiari syndrome	WHO map
I82493	BD70.2	Thrombophlebitis migrans	WHO map
I82493	BD72	Venous thromboembolism	WHO map
I82493	BD7Z	Diseases of veins, unspecified	WHO map
G43D0	8A80.Z	Migraine, unspecified	WHO map
G43D0	8A8Z	Headache disorders, unspecified	WHO map
L89611	EH90.Z	Pressure ulcer of unspecified grade	WHO map
I25758	BA5Z	Chronic ischaemic heart disease, unspecified	WHO map
L97828	ME60.2	Ulcer of skin of uncertain nature	WHO map
R29742	MB47.Z	Abnormality of tonus and reflex, unspecified	WHO map
W130XXA	PA61/	Unintentional fall from a height of 1 metre or more / Building, building component, or related fitting	WHO map
X101XXA	PB13	Unintentional contact with hot object or liquid	WHO map
I82452	DB98.5	Budd-Chiari syndrome	WHO map
I82452	BD70.2	Thrombophlebitis migrans	WHO map
I82452	BD72	Venous thromboembolism	WHO map
I82452	BD7Z	Diseases of veins, unspecified	WHO map
I69991	8B25.Z	Late effects of cerebrovascular disease, unspecified	WHO map
N442	GB01.0	Torsion of testis	WHO map
I70502	BD40.Z	Atherosclerotic chronic arterial occlusive disease, unspecified	WHO map
I70462	BD40.Z	Atherosclerotic chronic arterial occlusive disease, unspecified	WHO map
I82592	DB98.5	Budd-Chiari syndrome	WHO map
I82592	BD70.2	Thrombophlebitis migrans	WHO map
I82592	BD72	Venous thromboembolism	WHO map
I82592	BD7Z	Diseases of veins, unspecified	WHO map
I824Y1	DB98.5	Budd-Chiari syndrome	WHO map
I824Y1	BD70.2	Thrombophlebitis migrans	WHO map
I824Y1	BD72	Venous thromboembolism	WHO map
I824Y1	BD7Z	Diseases of veins, unspecified	WHO map
E71529	5C50.Z	Inborn errors of amino acid or other organic acid metabolism, unspecified	WHO map
S60522A	NC51	Superficial injury of wrist or hand	WHO map
Z4541	QB30.Z	Adjustment or management of implanted devices, unspecified	WHO map
M881	FB85.Z	Paget disease of bone, unspecified	WHO map
D242	2F30.5	Fibroadenoma of breast	WHO map
D242	2F30.Z	Benign neoplasm of breast, unspecified	WHO map
D242	2F30.6	Extensive adenomatosis of nipple	WHO map
M84511A	FB80.Z	Disorder of bone density and structure, unspecified	WHO map
R10817	MD81	Abdominal or pelvic pain	WHO map
L89529	EH90.Z	Pressure ulcer of unspecified grade	WHO map
X110XXA	PB13&XE396	Unintentional contact with hot object or liquid / Hot tap water	WHO map
R29716	MB47.Z	Abnormality of tonus and reflex, unspecified	WHO map
Z5332	QC1Z	Intervention not carried out, unspecified reason	WHO map
I7779	BD52	Certain specified disorders of arteries or arterioles	WHO map
Z5689	QD8Z	Problems associated with employment or unemployment, unspecified	WHO map
S61252A	NC52	Open wound of wrist or hand	WHO map
X80XXXA	PC31	Intentional self-harm by fall or jump from a height of 1 metre or more	WHO map
X80XXXD	PC31	Intentional self-harm by fall or jump from a height of 1 metre or more	WHO map
I70492	BD40.Z	Atherosclerotic chronic arterial occlusive disease, unspecified	WHO map
J112	1E32	Influenza, virus not identified	WHO map
W294XXD	PA83.2&XE5WX	Unintentionally cut or pierced by other or unspecified sharp object / Powered hand tool or equipment	WHO map
Z4823	QB85	Attention to surgical dressings, drains or sutures	WHO map
Z4823	QB8Z	Contact with health services for specific surgical interventions, unspecified	WHO map
L89810	EH90.Z	Pressure ulcer of unspecified grade	WHO map
X991XXA	PE3Z	Assault by being cut or pierced by other or unspecified sharp object	WHO map
R369	MF58	Urethral discharge	WHO map
I82429	DB98.5	Budd-Chiari syndrome	WHO map
I82429	BD70.2	Thrombophlebitis migrans	WHO map
I82429	BD72	Venous thromboembolism	WHO map
I82429	BD7Z	Diseases of veins, unspecified	WHO map
D47Z1	2B3Z	Neoplasms of haematopoietic or lymphoid tissues, unspecified	WHO map
R29726	MB47.Z	Abnormality of tonus and reflex, unspecified	WHO map
X93XXXA	PE20.0	Assault by projectile from handgun	WHO map
I83892	BD74.1Z	Lower limb varicose veins, not further specified	WHO map
O403XX1	JA87	Maternal care related to polyhydramnios	WHO map
O403XX2	JA87	Maternal care related to polyhydramnios	WHO map
N452	GB02.Z	Orchitis or epididymitis, unspecified	WHO map
S038XXA	NA03.Z	Dislocation or strain or sprain of joints or ligaments of head, unspecified	WHO map
W14XXXA	PA61&XE9CV	Unintentional fall from a height of 1 metre or more / Tree, plant	WHO map
S90411A	ND11.Z	Superficial injury of ankle or foot, unspecified	WHO map
D249	2F30.5	Fibroadenoma of breast	WHO map
D249	2F30.Z	Benign neoplasm of breast, unspecified	WHO map
D249	2F30.6	Extensive adenomatosis of nipple	WHO map
S76911A	NC76.Z	Injury of unspecified muscle, fascia, tendon or bursa at hip or thigh level	WHO map
I824Z9	DB98.5	Budd-Chiari syndrome	WHO map
I824Z9	BD70.2	Thrombophlebitis migrans	WHO map
I824Z9	BD72	Venous thromboembolism	WHO map
I824Z9	BD7Z	Diseases of veins, unspecified	WHO map
W01198D	PA60&XE78X	Unintentional fall on the same level or from less than 1 metre / Bathtub	WHO map
I82451	DB98.5	Budd-Chiari syndrome	WHO map
I82451	BD70.2	Thrombophlebitis migrans	WHO map
I82451	BD72	Venous thromboembolism	WHO map
I82451	BD7Z	Diseases of veins, unspecified	WHO map
W74XXXS	PA9Z	Unintentional immersion, submersion or falling into water, unspecified	WHO map
R259	MB46.Z	Abnormal involuntary movements, unspecified	WHO map
R10813	MD81	Abdominal or pelvic pain	WHO map
W298XXA	PA83.2&XE5WX	Unintentionally cut or pierced by other or unspecified sharp object / Powered hand tool or equipment	WHO map
I70322	BD40.Z	Atherosclerotic chronic arterial occlusive disease, unspecified	WHO map
I70762	BD40.Z	Atherosclerotic chronic arterial occlusive disease, unspecified	WHO map
I70302	BD40.Z	Atherosclerotic chronic arterial occlusive disease, unspecified	WHO map
M8458XD	FB80.Z	Disorder of bone density and structure, unspecified	WHO map
S12600S	NA22.Z	Fracture of neck, unspecified	WHO map
S32601A	NB52.Z	Fracture of lumbar spine or pelvis, unspecified	WHO map
S329XXG	NB52.Z	Fracture of lumbar spine or pelvis, unspecified	WHO map
W320XXA	PA80.0	Unintentionally struck by projectile from handgun	WHO map
R29712	MB47.Z	Abnormality of tonus and reflex, unspecified	WHO map
L97921	ME60.2	Ulcer of skin of uncertain nature	WHO map
L97911	ME60.2	Ulcer of skin of uncertain nature	WHO map
W274XXA	PA85	Unintentionally caught, crushed, jammed or pinched between objects	WHO map
W274XXA	PA83	Unintentionally cut or pierced by sharp object	WHO map
W274XXA	PA84	Unintentionally struck by blunt object	WHO map
W274XXA	PA8Z	Unintentional exposure to object, unspecified	WHO map
G43709	8A80.Z	Migraine, unspecified	WHO map
G43709	8A8Z	Headache disorders, unspecified	WHO map
X12XXXA	PB13&XE4VA	Unintentional contact with hot object or liquid / Hot liquid	WHO map
R499	MA82.Z	Voice disturbances, unspecified	WHO map
I69944	8B25.Z	Late effects of cerebrovascular disease, unspecified	WHO map
I82713	DB98.5	Budd-Chiari syndrome	WHO map
I82713	BD70.2	Thrombophlebitis migrans	WHO map
I82713	BD72	Venous thromboembolism	WHO map
I82713	BD7Z	Diseases of veins, unspecified	WHO map
S60571A	NC51	Superficial injury of wrist or hand	WHO map
I21A9	BA41.Z	Acute myocardial infarction, unspecified	WHO map
W009XXA	PA60&XE3LV	Unintentional fall on the same level or from less than 1 metre / Snow, ice	WHO map
S60410A	NC51	Superficial injury of wrist or hand	WHO map
W132XXS	PA61/	Unintentional fall from a height of 1 metre or more / Building, building component, or related fitting	WHO map
S61253A	NC52	Open wound of wrist or hand	WHO map
I69931	8B25.Z	Late effects of cerebrovascular disease, unspecified	WHO map
I82511	DB98.5	Budd-Chiari syndrome	WHO map
I82511	BD70.2	Thrombophlebitis migrans	WHO map
I82511	BD72	Venous thromboembolism	WHO map
I82511	BD7Z	Diseases of veins, unspecified	WHO map
M84551A	FB80.Z	Disorder of bone density and structure, unspecified	WHO map
D47Z2	2B3Z	Neoplasms of haematopoietic or lymphoid tissues, unspecified	WHO map
W2131XA	PA81&XE1TU/	Unintentionally struck by moving object / Exposure to being struck, kicked, or bumped / Equipment mainly used in sports or recreational activity	WHO map
R29735	MB47.Z	Abnormality of tonus and reflex, unspecified	WHO map
X100XXA	PB13	Unintentional contact with hot object or liquid	WHO map
W1843XA	PA6Z	Unintentional fall from unspecified height	WHO map
M89772	FB86.Z	Disorders associated with bone growth, unspecified	WHO map
S90412A	ND11.Z	Superficial injury of ankle or foot, unspecified	WHO map
S90415A	ND11.Z	Superficial injury of ankle or foot, unspecified	WHO map
C49A2	2B5K	Unspecified malignant soft tissue tumours or sarcomas of bone or articular cartilage of other or unspecified sites	WHO map
I82523	DB98.5	Budd-Chiari syndrome	WHO map
I82523	BD70.2	Thrombophlebitis migrans	WHO map
I82523	BD72	Venous thromboembolism	WHO map
I82523	BD7Z	Diseases of veins, unspecified	WHO map
M84552D	FB80.Z	Disorder of bone density and structure, unspecified	WHO map
N6320	GB2Z	Disorders of breast, unspecified	WHO map
S12390D	NA22.Z	Fracture of neck, unspecified	WHO map
I82513	DB98.5	Budd-Chiari syndrome	WHO map
I82513	BD70.2	Thrombophlebitis migrans	WHO map
I82513	BD72	Venous thromboembolism	WHO map
I82513	BD7Z	Diseases of veins, unspecified	WHO map
I82531	DB98.5	Budd-Chiari syndrome	WHO map
I82531	BD70.2	Thrombophlebitis migrans	WHO map
I82531	BD72	Venous thromboembolism	WHO map
I82531	BD7Z	Diseases of veins, unspecified	WHO map
O252	JA64	Malnutrition in pregnancy	WHO map
X088XXA	PB36&XM9N00	Unintentional exposure to or harmful effects of other or unspecified substances chiefly nonmedicinal as to source / Smoke, not elsewhere classified	WHO map
X088XXA	PB1Z	Unintentional exposure to unspecified thermal mechanism	WHO map
I825Z3	DB98.5	Budd-Chiari syndrome	WHO map
I825Z3	BD70.2	Thrombophlebitis migrans	WHO map
I825Z3	BD72	Venous thromboembolism	WHO map
I825Z3	BD7Z	Diseases of veins, unspecified	WHO map
M454	FA92.0Z	Axial spondyloarthritis, unspecified	WHO map
T79A21A	NF0A	Certain early complications of trauma, not elsewhere classified	WHO map
S90511A	ND11.Z	Superficial injury of ankle or foot, unspecified	WHO map
L89510	EH90.Z	Pressure ulcer of unspecified grade	WHO map
L97409	ME60.2	Ulcer of skin of uncertain nature	WHO map
R1111	MD90	Nausea or vomiting	WHO map
R789	MA13	Clinical findings of substances chiefly nonmedicinal as to source in blood, blood-forming organs, or the immune system	WHO map
R789	MA12	Clinical findings of drugs, medicaments and biological substances in blood, blood-forming organs, or the immune system	WHO map
G0491	8B41	Myelitis	WHO map
G0491	1D02.Z	Infectious myelitis not elsewhere classified, unspecified	WHO map
G0491	1D00.Z	Infectious encephalitis not elsewhere classified, unspecified	WHO map
G0491	8E7Z	Diseases of the nervous system, unspecified	WHO map
L97111	ME60.2	Ulcer of skin of uncertain nature	WHO map
R29721	MB47.Z	Abnormality of tonus and reflex, unspecified	WHO map
L97109	ME60.2	Ulcer of skin of uncertain nature	WHO map
T83728A	PK93.2	Gastroenterology or urology devices associated with injury or harm, prosthetic or other implants, materials or accessory devices	WHO map
L97228	ME60.2	Ulcer of skin of uncertain nature	WHO map
L97412	ME60.2	Ulcer of skin of uncertain nature	WHO map
L8944	EH90.Z	Pressure ulcer of unspecified grade	WHO map
O163	JA2Z	Oedema, proteinuria, or hypertensive disorders in pregnancy, childbirth, or the puerperium, unspecified	WHO map
S61202A	NC52	Open wound of wrist or hand	WHO map
S61402A	NC52	Open wound of wrist or hand	WHO map
L89522	EH90.Z	Pressure ulcer of unspecified grade	WHO map
L89520	EH90.Z	Pressure ulcer of unspecified grade	WHO map
Z5339	QC1Z	Intervention not carried out, unspecified reason	WHO map
R29725	MB47.Z	Abnormality of tonus and reflex, unspecified	WHO map
I70443	BD40.Z	Atherosclerotic chronic arterial occlusive disease, unspecified	WHO map
I70444	BD40.Z	Atherosclerotic chronic arterial occlusive disease, unspecified	WHO map
I825Z2	DB98.5	Budd-Chiari syndrome	WHO map
I825Z2	BD70.2	Thrombophlebitis migrans	WHO map
I825Z2	BD72	Venous thromboembolism	WHO map
I825Z2	BD7Z	Diseases of veins, unspecified	WHO map
T7611XA	NF09	Adverse effects, not elsewhere classified	WHO map
T7611XA	NF0Z	Unspecified effects of external causes	WHO map
Y30XXXA	PG51	Fall or jump of undetermined intent from a height of 1 metre or more	WHO map
O161	JA2Z	Oedema, proteinuria, or hypertensive disorders in pregnancy, childbirth, or the puerperium, unspecified	WHO map
R29706	MB47.Z	Abnormality of tonus and reflex, unspecified	WHO map
R6259	MG44.1Z	Lack of expected normal physiological development, unspecified	WHO map
L89624	EH90.Z	Pressure ulcer of unspecified grade	WHO map
I69990	8B25.Z	Late effects of cerebrovascular disease, unspecified	WHO map
Z4549	QB30.Z	Adjustment or management of implanted devices, unspecified	WHO map
R29724	MB47.Z	Abnormality of tonus and reflex, unspecified	WHO map
G2570	8A0Z	Movement disorders, unspecified	WHO map
S32692A	NB52.Z	Fracture of lumbar spine or pelvis, unspecified	WHO map
C84A4	2B2Z	Mature T-cell or NK-cell neoplasms, unspecified	WHO map
C49A0	2B5K	Unspecified malignant soft tissue tumours or sarcomas of bone or articular cartilage of other or unspecified sites	WHO map
C8585	2A8Z	Mature B-cell neoplasms, unspecified	WHO map
M456	FA92.0Z	Axial spondyloarthritis, unspecified	WHO map
I82623	DB98.5	Budd-Chiari syndrome	WHO map
I82623	BD70.2	Thrombophlebitis migrans	WHO map
I82623	BD72	Venous thromboembolism	WHO map
I82623	BD7Z	Diseases of veins, unspecified	WHO map
L89819	EH90.Z	Pressure ulcer of unspecified grade	WHO map
L89812	EH90.Z	Pressure ulcer of unspecified grade	WHO map
I83812	BD74.1Z	Lower limb varicose veins, not further specified	WHO map
I87393	BD74.Z	Chronic peripheral venous insufficiency of lower extremities, unspecified	WHO map
I87393	BD73.21	Obstruction of visceral vein	WHO map
I87393	BD73.20	Obstruction of peripheral vein	WHO map
I87393	BD7Z	Diseases of veins, unspecified	WHO map
W3400XA	PA80.2	Unintentional exposure to other and unspecified firearm	WHO map
S67192A	NC58.Z	Crushing injury of wrist or hand, unspecified	WHO map
S61422A	NC52	Open wound of wrist or hand	WHO map
W108XXS	PA60&XE3HC	Unintentional fall on the same level or from less than 1 metre / Stairs, steps	WHO map
R142	ME08	Flatulence and related conditions	WHO map
X998XXA	PE3Z	Assault by being cut or pierced by other or unspecified sharp object	WHO map
W1800XA	PA6Z	Unintentional fall from unspecified height	WHO map
M8978	FB86.Z	Disorders associated with bone growth, unspecified	WHO map
Y35811A	PJ4Z	Legal intervention involving unspecified means	WHO map
B070	1E8Z	Viral warts, not elsewhere classified	WHO map
B070	1E80	Common warts	WHO map
B070	1E81	Plane warts	WHO map
B070	1E83	Wart virus proliferation in immune-deficient states	WHO map
W3182XS	PB6Z	Unspecified unintentional cause of morbidity or mortality	WHO map
T79A9XA	NF0A	Certain early complications of trauma, not elsewhere classified	WHO map
R10816	MD81	Abdominal or pelvic pain	WHO map
I82709	DB98.5	Budd-Chiari syndrome	WHO map
I82709	BD70.2	Thrombophlebitis migrans	WHO map
I82709	BD72	Venous thromboembolism	WHO map
I82709	BD7Z	Diseases of veins, unspecified	WHO map
X818XXA	PB82	Intentional self-harm by land transport injury event unknown whether traffic or nontraffic	WHO map
S60413A	NC51	Superficial injury of wrist or hand	WHO map
M01X42	FA10.Z	Direct infections of joint, unspecified	WHO map
W3400XD	PA80.2	Unintentional exposure to other and unspecified firearm	WHO map
Y0889XS	PF2Z	Assault, unspecified	WHO map
O4452	JA8B.Z	Maternal care related to placenta praevia or low lying placenta, unspecified	WHO map
R483	MB4B.Z	Symbolic dysfunctions, unspecified	WHO map
W01198S	PA60&XE78X	Unintentional fall on the same level or from less than 1 metre / Bathtub	WHO map
I825Z9	DB98.5	Budd-Chiari syndrome	WHO map
I825Z9	BD70.2	Thrombophlebitis migrans	WHO map
I825Z9	BD72	Venous thromboembolism	WHO map
I825Z9	BD7Z	Diseases of veins, unspecified	WHO map
O874	JB41.Z	Venous complications in the puerperium, unspecified	WHO map
I82521	DB98.5	Budd-Chiari syndrome	WHO map
I82521	BD70.2	Thrombophlebitis migrans	WHO map
I82521	BD72	Venous thromboembolism	WHO map
I82521	BD7Z	Diseases of veins, unspecified	WHO map
W1849XA	PA6Z	Unintentional fall from unspecified height	WHO map
S70212A	NC70.Z	Superficial injury of hip or thigh, unspecified	WHO map
L89614	EH90.Z	Pressure ulcer of unspecified grade	WHO map
S6721XA	NC58.Z	Crushing injury of wrist or hand, unspecified	WHO map
X102XXS	PB13	Unintentional contact with hot object or liquid	WHO map
Z2251	QD0Z	Carrier of infectious disease agent, unspecified	WHO map
D8949	4B4Z	Diseases of the immune system, unspecified	WHO map
C8285	2A80.Z	Follicular lymphoma, unspecified	WHO map
W34010S	PA80.2	Unintentional exposure to other and unspecified firearm	WHO map
L89521	EH90.Z	Pressure ulcer of unspecified grade	WHO map
O4442	JA8B.Z	Maternal care related to placenta praevia or low lying placenta, unspecified	WHO map
I70361	BD40.Z	Atherosclerotic chronic arterial occlusive disease, unspecified	WHO map
R152	ME07.Z	Faecal incontinence, unspecified	WHO map
I82462	DB98.5	Budd-Chiari syndrome	WHO map
I82462	BD70.2	Thrombophlebitis migrans	WHO map
I82462	BD72	Venous thromboembolism	WHO map
I82462	BD7Z	Diseases of veins, unspecified	WHO map
W450XXS	PA8Z	Unintentional exposure to object, unspecified	WHO map
S61432D	NC52	Open wound of wrist or hand	WHO map
K08539	DA0A.Z	Unspecified disorders of teeth and supporting structures	WHO map
I825Z1	DB98.5	Budd-Chiari syndrome	WHO map
I825Z1	BD70.2	Thrombophlebitis migrans	WHO map
I825Z1	BD72	Venous thromboembolism	WHO map
I825Z1	BD7Z	Diseases of veins, unspecified	WHO map
L97123	ME60.2	Ulcer of skin of uncertain nature	WHO map
L97129	ME60.2	Ulcer of skin of uncertain nature	WHO map
M66821	FB41.Z	Spontaneous rupture of synovium or tendon, unspecified	WHO map
I82533	DB98.5	Budd-Chiari syndrome	WHO map
I82533	BD70.2	Thrombophlebitis migrans	WHO map
I82533	BD72	Venous thromboembolism	WHO map
I82533	BD7Z	Diseases of veins, unspecified	WHO map
S339XXA	NB53.Z	Dislocation or strain or sprain of joints or ligaments of lumbar spine or pelvis, unspecified	WHO map
F553	6C4H.1Z	Harmful pattern of use of non-psychoactive substances, unspecified	WHO map
R449	MB27.Z	Symptoms and signs of perceptual disturbance, unspecified	WHO map
E3120	5B0Z	Polyglandular dysfunction, unspecified	WHO map
S61250A	NC52	Open wound of wrist or hand	WHO map
W25XXXS	PA83.1	Unintentionally cut or pierced by sharp glass	WHO map
W240XXA	PA8Z	Unintentional exposure to object, unspecified	WHO map
L97826	ME60.2	Ulcer of skin of uncertain nature	WHO map
H6062	AA3Z	Otitis externa, unspecified	WHO map
M01X52	FA10.Z	Direct infections of joint, unspecified	WHO map
S68622A	NC59.Z	Traumatic amputation of wrist or hand, unspecified	WHO map
X30XXXA	PB15	Unintentional exposure to excessive heat	WHO map
R921	MG00	Clinical findings on diagnostic imaging of breast	WHO map
R718	MA16.0Z	Abnormality of red blood cells, unspecified	WHO map
I82B13	DB98.5	Budd-Chiari syndrome	WHO map
I82B13	BD70.2	Thrombophlebitis migrans	WHO map
I82B13	BD72	Venous thromboembolism	WHO map
I82B13	BD7Z	Diseases of veins, unspecified	WHO map
I82A13	DB98.5	Budd-Chiari syndrome	WHO map
I82A13	BD70.2	Thrombophlebitis migrans	WHO map
I82A13	BD72	Venous thromboembolism	WHO map
I82A13	BD7Z	Diseases of veins, unspecified	WHO map
S90512A	ND11.Z	Superficial injury of ankle or foot, unspecified	WHO map
L89811	EH90.Z	Pressure ulcer of unspecified grade	WHO map
R009	MC81.Z	Abnormalities of heart beat, unspecified	WHO map
K027	DA08.0	Dental caries	WHO map
M84559G	FB80.Z	Disorder of bone density and structure, unspecified	WHO map
Y042XXS	PE1Z	Assault by contact with person, animal or plant, type unspecified	WHO map
R29731	MB47.Z	Abnormality of tonus and reflex, unspecified	WHO map
S61205A	NC52	Open wound of wrist or hand	WHO map
S168XXA	NA61.Z	Injury of muscle, fascia or tendon at neck level, unspecified	WHO map
S76811A	NC76.Z	Injury of unspecified muscle, fascia, tendon or bursa at hip or thigh level	WHO map
H7192	AB12	Cholesteatoma of middle ear	WHO map
R29714	MB47.Z	Abnormality of tonus and reflex, unspecified	WHO map
R29720	MB47.Z	Abnormality of tonus and reflex, unspecified	WHO map
L97802	ME60.2	Ulcer of skin of uncertain nature	WHO map
S303XXA	NB50.Z	Superficial injury of abdomen, lower back or pelvis, unspecified	WHO map
S89202A	NC9Z	Injuries to the knee or lower leg, unspecified	WHO map
S68621A	NC59.Z	Traumatic amputation of wrist or hand, unspecified	WHO map
L89612	EH90.Z	Pressure ulcer of unspecified grade	WHO map
I70409	BD40.Z	Atherosclerotic chronic arterial occlusive disease, unspecified	WHO map
S76812A	NC76.Z	Injury of unspecified muscle, fascia, tendon or bursa at hip or thigh level	WHO map
I25790	BA5Z	Chronic ischaemic heart disease, unspecified	WHO map
S67196A	NC58.Z	Crushing injury of wrist or hand, unspecified	WHO map
J102	1E30	Influenza due to identified seasonal influenza virus	WHO map
L97809	ME60.2	Ulcer of skin of uncertain nature	WHO map
I82461	DB98.5	Budd-Chiari syndrome	WHO map
I82461	BD70.2	Thrombophlebitis migrans	WHO map
I82461	BD72	Venous thromboembolism	WHO map
I82461	BD7Z	Diseases of veins, unspecified	WHO map
T50Z95A	NE60	Harmful effects of drugs, medicaments or biological substances, not elsewhere classified	WHO map
M450	FA92.0Z	Axial spondyloarthritis, unspecified	WHO map
L89513	EH90.Z	Pressure ulcer of unspecified grade	WHO map
L97513	ME60.2	Ulcer of skin of uncertain nature	WHO map
N4403	GB01.0	Torsion of testis	WHO map
C8588	2A8Z	Mature B-cell neoplasms, unspecified	WHO map
W1789XS	PA6Z	Unintentional fall from unspecified height	WHO map
Y00XXXA	PE40	Assault by being struck by blunt object	WHO map
C669	2C92.Z	Malignant neoplasms of ureter, unspecified	WHO map
C662	2C92.Z	Malignant neoplasms of ureter, unspecified	WHO map
M8458XG	FB80.Z	Disorder of bone density and structure, unspecified	WHO map
W100XXA	PA60&XE3HC	Unintentional fall on the same level or from less than 1 metre / Stairs, steps	WHO map
G5770	8C11.Z	Mononeuropathies of lower limb, unspecified	WHO map
W293XXA	PA83.2&XE5WX	Unintentionally cut or pierced by other or unspecified sharp object / Powered hand tool or equipment	WHO map
Z4822	QB85	Attention to surgical dressings, drains or sutures	WHO map
Z4822	QB8Z	Contact with health services for specific surgical interventions, unspecified	WHO map
I82439	DB98.5	Budd-Chiari syndrome	WHO map
I82439	BD70.2	Thrombophlebitis migrans	WHO map
I82439	BD72	Venous thromboembolism	WHO map
I82439	BD7Z	Diseases of veins, unspecified	WHO map
I82449	DB98.5	Budd-Chiari syndrome	WHO map
I82449	BD70.2	Thrombophlebitis migrans	WHO map
I82449	BD72	Venous thromboembolism	WHO map
I82449	BD7Z	Diseases of veins, unspecified	WHO map
L97823	ME60.2	Ulcer of skin of uncertain nature	WHO map
S12400S	NA22.Z	Fracture of neck, unspecified	WHO map
S12300S	NA22.Z	Fracture of neck, unspecified	WHO map
M84751A	FB80.Z	Disorder of bone density and structure, unspecified	WHO map
C8289	2A80.Z	Follicular lymphoma, unspecified	WHO map
R130	MD93	Dysphagia	WHO map
S31641A	NB51.Z	Open wound of abdomen, lower back or pelvis, unspecified	WHO map
W201XXA	PA81	Unintentionally struck by moving object	WHO map
L97323	ME60.2	Ulcer of skin of uncertain nature	WHO map
W450XXA	PA8Z	Unintentional exposure to object, unspecified	WHO map
T83719A	PK93.2	Gastroenterology or urology devices associated with injury or harm, prosthetic or other implants, materials or accessory devices	WHO map
X713XXA	PC60	Intentional self-harm by drowning or submersion while in body of water	WHO map
S638X2A	NC54.Z	Dislocation or strain or sprain of joints or ligaments at wrist or hand level, unspecified	WHO map
J09X3	1E31&XN35G	Influenza due to identified zoonotic or pandemic influenza virus / Influenza A H7N9 virus	WHO map
J09X3	1E31	Influenza due to identified zoonotic or pandemic influenza virus	WHO map
E8849	5D2Z	Metabolic disorders, unspecified	WHO map
X828XXA	PB80	Intentional self-harm by land transport road traffic injury event	WHO map
X828XXA	PD3Z	Intentional self-harm, unspecified	WHO map
L89626	EH90.Z	Pressure ulcer of unspecified grade	WHO map
L89616	EH90.Z	Pressure ulcer of unspecified grade	WHO map
L89896	EH90.Z	Pressure ulcer of unspecified grade	WHO map
R29728	MB47.Z	Abnormality of tonus and reflex, unspecified	WHO map
K08499	DA0A.Z	Unspecified disorders of teeth and supporting structures	WHO map
I82722	DB98.5	Budd-Chiari syndrome	WHO map
I82722	BD70.2	Thrombophlebitis migrans	WHO map
I82722	BD72	Venous thromboembolism	WHO map
I82722	BD7Z	Diseases of veins, unspecified	WHO map
R069	MD11.Z	Abnormalities of breathing, unspecified	WHO map
S61236A	NC52	Open wound of wrist or hand	WHO map
S61532A	NC52	Open wound of wrist or hand	WHO map
S68711A	NC59.Z	Traumatic amputation of wrist or hand, unspecified	WHO map
M89771	FB86.Z	Disorders associated with bone growth, unspecified	WHO map
O115	JA21	Pre-eclampsia superimposed on chronic hypertension	WHO map
G4763	7B2Z	Sleep-wake disorders, unspecified	WHO map
I70738	BD40.Z	Atherosclerotic chronic arterial occlusive disease, unspecified	WHO map
I70735	BD40.Z	Atherosclerotic chronic arterial occlusive disease, unspecified	WHO map
I70702	BD40.Z	Atherosclerotic chronic arterial occlusive disease, unspecified	WHO map
L97804	ME60.2	Ulcer of skin of uncertain nature	WHO map
I70593	BD40.Z	Atherosclerotic chronic arterial occlusive disease, unspecified	WHO map
W2203XD	PA82	Unintentional striking against stationary object	WHO map
W2203XD	PA8Z	Unintentional exposure to object, unspecified	WHO map
I83893	BD74.1Z	Lower limb varicose veins, not further specified	WHO map
W501XXA	PG64	Bitten with undetermined intent by person	WHO map
W501XXA	PG66	Scratched or clawed with undetermined intent by person	WHO map
W501XXA	PG60	Struck, kicked, or bumped with undetermined intent by person	WHO map
W501XXA	PA7Z	Unintentional contact with person, animal or plant, type unspecified	WHO map
M452	FA92.0Z	Axial spondyloarthritis, unspecified	WHO map
W08XXXD	PA60&XE5HA	Unintentional fall on the same level or from less than 1 metre / Furniture or furnishing	WHO map
W219XXA	PA81&XE1TU/	Unintentionally struck by moving object / Exposure to being struck, kicked, or bumped / Equipment mainly used in sports or recreational activity	WHO map
R279	MB45.Z	Lack of coordination, unspecified	WHO map
N6322	GB2Z	Disorders of breast, unspecified	WHO map
W900XXA	PB53	Unintentional exposure to radiation	WHO map
I70491	BD40.Z	Atherosclerotic chronic arterial occlusive disease, unspecified	WHO map
N448	GB01.0	Torsion of testis	WHO map
I82C19	DB98.5	Budd-Chiari syndrome	WHO map
I82C19	BD70.2	Thrombophlebitis migrans	WHO map
I82C19	BD72	Venous thromboembolism	WHO map
I82C19	BD7Z	Diseases of veins, unspecified	WHO map
S6722XA	NC58.Z	Crushing injury of wrist or hand, unspecified	WHO map
I82529	DB98.5	Budd-Chiari syndrome	WHO map
I82529	BD70.2	Thrombophlebitis migrans	WHO map
I82529	BD72	Venous thromboembolism	WHO map
I82529	BD7Z	Diseases of veins, unspecified	WHO map
L89814	EH90.Z	Pressure ulcer of unspecified grade	WHO map
Y040XXD	PE1Z	Assault by contact with person, animal or plant, type unspecified	WHO map
M84672A	FB80.Z	Disorder of bone density and structure, unspecified	WHO map
S68611A	NC59.Z	Traumatic amputation of wrist or hand, unspecified	WHO map
S68623A	NC59.Z	Traumatic amputation of wrist or hand, unspecified	WHO map
S89102A	NC9Z	Injuries to the knee or lower leg, unspecified	WHO map
J3081	CA08.Z	Rhinitis, unspecified whether allergic or nonallergic	WHO map
J3081	CA08.0Z	Allergic rhinitis, unspecified	WHO map
S59001A	NC3Z	Injuries to the elbow or forearm, unspecified	WHO map
R143	ME08	Flatulence and related conditions	WHO map
W2203XA	PA82	Unintentional striking against stationary object	WHO map
W2203XA	PA8Z	Unintentional exposure to object, unspecified	WHO map
I82539	DB98.5	Budd-Chiari syndrome	WHO map
I82539	BD70.2	Thrombophlebitis migrans	WHO map
I82539	BD72	Venous thromboembolism	WHO map
I82539	BD7Z	Diseases of veins, unspecified	WHO map
L97825	ME60.2	Ulcer of skin of uncertain nature	WHO map
W01118A	PA60&XE78X	Unintentional fall on the same level or from less than 1 metre / Bathtub	WHO map
M84512A	FB80.Z	Disorder of bone density and structure, unspecified	WHO map
H5501	9C84.Z	Nystagmus, unspecified	WHO map
H5501	9E1Z	Diseases of the visual system, unspecified	WHO map
S12500S	NA22.Z	Fracture of neck, unspecified	WHO map
S60362A	NC51	Superficial injury of wrist or hand	WHO map
D0581	2E65.Z	Carcinoma in situ of breast, unspecified	WHO map
D57411	3A51.Z	Sickle cell disorders or other haemoglobinopathies, unspecified	WHO map
D57412	3A51.Z	Sickle cell disorders or other haemoglobinopathies, unspecified	WHO map
W1642XS	PA92	Unintentional injury other than drowning following fall into body of water	WHO map
M89752	FB86.Z	Disorders associated with bone growth, unspecified	WHO map
N503	GB03	Atrophy of testis	WHO map
N503	GB08	Vascular disorders of male genital organs	WHO map
N503	GB0Z	Diseases of the male genital system, unspecified	WHO map
W1840XA	PA6Z	Unintentional fall from unspecified height	WHO map
I82593	DB98.5	Budd-Chiari syndrome	WHO map
I82593	BD70.2	Thrombophlebitis migrans	WHO map
I82593	BD72	Venous thromboembolism	WHO map
I82593	BD7Z	Diseases of veins, unspecified	WHO map
S70312A	NC70.Z	Superficial injury of hip or thigh, unspecified	WHO map
N262	MF54.Z	Macroscopic changes of size of the kidney, unspecified	WHO map
N262	MF54.1	Irregularly contracted kidney	WHO map
N262	MF54.0	Smooth contracted kidney	WHO map
Y249XXS	PG7Z&XE04A	Struck by projectile from other and unspecified firearm with unknown intent / Firearm or related item	WHO map
W3089XA	PB6Z	Unspecified unintentional cause of morbidity or mortality	WHO map
S21311A	NA81.Z	Open wound of thorax, unspecified	WHO map
S61225A	NC52	Open wound of wrist or hand	WHO map
M84561D	FB80.Z	Disorder of bone density and structure, unspecified	WHO map
M84561A	FB80.Z	Disorder of bone density and structure, unspecified	WHO map
N6310	GB2Z	Disorders of breast, unspecified	WHO map
L97324	ME60.2	Ulcer of skin of uncertain nature	WHO map
W07XXXD	PA60&XE769	Unintentional fall on the same level or from less than 1 metre / Chair or sofa	WHO map
G43A1	8A80.Z	Migraine, unspecified	WHO map
G43A1	8A8Z	Headache disorders, unspecified	WHO map
M66841	FB41.Z	Spontaneous rupture of synovium or tendon, unspecified	WHO map
C49A4	2B5K	Unspecified malignant soft tissue tumours or sarcomas of bone or articular cartilage of other or unspecified sites	WHO map
I70612	BD40.Z	Atherosclerotic chronic arterial occlusive disease, unspecified	WHO map
S61531A	NC52	Open wound of wrist or hand	WHO map
W69XXXA	PA90	Unintentional drowning or submersion, while in body of water	WHO map
R239	ME64	Non-specific cutaneous vascular signs	WHO map
R239	ME66	Miscellaneous non-specific skin-related symptoms and signs	WHO map
R360	MF58	Urethral discharge	WHO map
C8587	2A8Z	Mature B-cell neoplasms, unspecified	WHO map
R10814	MD81	Abdominal or pelvic pain	WHO map
Y33XXXS	PH8Z	Unspecified injury event of undetermined intent	WHO map
R801	MF96.Z	Proteinuria, unspecified	WHO map
S31613A	NB51.Z	Open wound of abdomen, lower back or pelvis, unspecified	WHO map
S89101G	NC9Z	Injuries to the knee or lower leg, unspecified	WHO map
I82C22	DB98.5	Budd-Chiari syndrome	WHO map
I82C22	BD70.2	Thrombophlebitis migrans	WHO map
I82C22	BD72	Venous thromboembolism	WHO map
I82C22	BD7Z	Diseases of veins, unspecified	WHO map
I82723	DB98.5	Budd-Chiari syndrome	WHO map
I82723	BD70.2	Thrombophlebitis migrans	WHO map
I82723	BD72	Venous thromboembolism	WHO map
I82723	BD7Z	Diseases of veins, unspecified	WHO map
W2111XS	PA81&XE1TU/	Unintentionally struck by moving object / Exposure to being struck, kicked, or bumped / Equipment mainly used in sports or recreational activity	WHO map
L89600	EH90.Z	Pressure ulcer of unspecified grade	WHO map
S70361A	NC70.Z	Superficial injury of hip or thigh, unspecified	WHO map
D47Z9	2B3Z	Neoplasms of haematopoietic or lymphoid tissues, unspecified	WHO map
G43509	8A80.Z	Migraine, unspecified	WHO map
G43509	8A8Z	Headache disorders, unspecified	WHO map
S61251A	NC52	Open wound of wrist or hand	WHO map
F424	6B20.Z	Obsessive-compulsive disorder, unspecified	WHO map
Y288XXA	PG9Z&XE4BU	Cut or pierced by other or unspecified sharp object, undetermined intent / Sharp object	WHO map
X811XXD	PB82	Intentional self-harm by land transport injury event unknown whether traffic or nontraffic	WHO map
I6991	8B25.Z	Late effects of cerebrovascular disease, unspecified	WHO map
J349	CA0Z	Upper respiratory tract disorders, unspecified	WHO map
S8390XA	NC93.Z	Dislocation or strain or sprain of joints or ligaments of knee, unspecified	WHO map
I70419	BD40.Z	Atherosclerotic chronic arterial occlusive disease, unspecified	WHO map
L02619	1B75.0	Furuncle	WHO map
L02619	1B75.2	Furunculosis	WHO map
L02619	1B75.3	Pyogenic abscess of the skin	WHO map
L02619	1B75.1	Carbuncle	WHO map
L02619	1B75	Deep bacterial folliculitis or pyogenic abscess of the skin	WHO map
H5502	9C84.Z	Nystagmus, unspecified	WHO map
H5502	9E1Z	Diseases of the visual system, unspecified	WHO map
W2111XA	PA81&XE1TU/	Unintentionally struck by moving object / Exposure to being struck, kicked, or bumped / Equipment mainly used in sports or recreational activity	WHO map
T83718S	PK93.2	Gastroenterology or urology devices associated with injury or harm, prosthetic or other implants, materials or accessory devices	WHO map
S838X2A	NC93.Z	Dislocation or strain or sprain of joints or ligaments of knee, unspecified	WHO map
R10821	MD81	Abdominal or pelvic pain	WHO map
S61231A	NC52	Open wound of wrist or hand	WHO map
S12590D	NA22.Z	Fracture of neck, unspecified	WHO map
W16111A	PA92	Unintentional injury other than drowning following fall into body of water	WHO map
T550X2A	NE61	Harmful effects of or exposure to noxious substances, chiefly nonmedicinal as to source, not elsewhere classified	WHO map
J4552	CA23	Asthma	WHO map
W109XXS	PA60&XE3HC	Unintentional fall on the same level or from less than 1 metre / Stairs, steps	WHO map
B1911	1E5Z	Viral hepatitis, unspecified	WHO map
W541XXA	PA75&XE813	Unintentionally bitten by animal / Land mammal	WHO map
W541XXA	PA71&XE813	Unintentionally struck, kicked, or bumped by animal / Land mammal	WHO map
W541XXA	PA7Z	Unintentional contact with person, animal or plant, type unspecified	WHO map
L97121	ME60.2	Ulcer of skin of uncertain nature	WHO map
H5589	9C84.Z	Nystagmus, unspecified	WHO map
H5589	9E1Z	Diseases of the visual system, unspecified	WHO map
F902	6A05.Z	Attention deficit hyperactivity disorder, presentation unspecified	WHO map
C8281	2A80.Z	Follicular lymphoma, unspecified	WHO map
S12591A	NA22.Z	Fracture of neck, unspecified	WHO map
D892	4B4Z	Diseases of the immune system, unspecified	WHO map
D57419	3A51.Z	Sickle cell disorders or other haemoglobinopathies, unspecified	WHO map
S89192D	NC9Z	Injuries to the knee or lower leg, unspecified	WHO map
L97401	ME60.2	Ulcer of skin of uncertain nature	WHO map
C8581	2A8Z	Mature B-cell neoplasms, unspecified	WHO map
S61512D	NC52	Open wound of wrist or hand	WHO map
X781XXD	PC53.Z	Intentional self-harm by being cut or pierced by sharp object, unspecified	WHO map
S12391A	NA22.Z	Fracture of neck, unspecified	WHO map
R1115	MD90	Nausea or vomiting	WHO map
L97101	ME60.2	Ulcer of skin of uncertain nature	WHO map
X372XXA	PJ06	Victim of cataclysmic storm	WHO map
I82541	DB98.5	Budd-Chiari syndrome	WHO map
I82541	BD70.2	Thrombophlebitis migrans	WHO map
I82541	BD72	Venous thromboembolism	WHO map
I82541	BD7Z	Diseases of veins, unspecified	WHO map
X118XXS	PB13&XE396	Unintentional contact with hot object or liquid / Hot tap water	WHO map
I70718	BD40.Z	Atherosclerotic chronic arterial occlusive disease, unspecified	WHO map
L949	EB61.0	Plaque morphoea	WHO map
L949	EB61	Morphoea	WHO map
L949	EB61.1	Linear morphoea	WHO map
L949	EB90.40	Dystrophic calcification of the skin of uncertain or unspecified aetiology	WHO map
L949	EB90.4	Calcification of skin or subcutaneous tissue	WHO map
L949	4A41.0Z	Dermatomyositis, unspecified	WHO map
L949	EK91.1	Poikiloderma vasculare atrophicans	WHO map
L949	EM0Z	Skin disease of unspecified nature	WHO map
I25708	BA5Z	Chronic ischaemic heart disease, unspecified	WHO map
W1642XA	PA92	Unintentional injury other than drowning following fall into body of water	WHO map
W2139XA	PA81&XE1TU/	Unintentionally struck by moving object / Exposure to being struck, kicked, or bumped / Equipment mainly used in sports or recreational activity	WHO map
G4754	7B2Z	Sleep-wake disorders, unspecified	WHO map
I70445	BD40.Z	Atherosclerotic chronic arterial occlusive disease, unspecified	WHO map
M84651A	FB80.Z	Disorder of bone density and structure, unspecified	WHO map
I70703	BD40.Z	Atherosclerotic chronic arterial occlusive disease, unspecified	WHO map
C49A9	2B5K	Unspecified malignant soft tissue tumours or sarcomas of bone or articular cartilage of other or unspecified sites	WHO map
S61459A	NC52	Open wound of wrist or hand	WHO map
F551	6C4H.1Z	Harmful pattern of use of non-psychoactive substances, unspecified	WHO map
M79A9	FB56	Specified soft tissue disorders, not elsewhere classified	WHO map
C9480	2A61	Acute leukaemias of ambiguous lineage	WHO map
C9480	2B3Z	Neoplasms of haematopoietic or lymphoid tissues, unspecified	WHO map
X781XXS	PC53.Z	Intentional self-harm by being cut or pierced by sharp object, unspecified	WHO map
I70645	BD40.Z	Atherosclerotic chronic arterial occlusive disease, unspecified	WHO map
X503XXA	PB56	Unintentional exposure to physical overexertion	WHO map
S61511D	NC52	Open wound of wrist or hand	WHO map
W503XXA	PG64	Bitten with undetermined intent by person	WHO map
W503XXA	PG66	Scratched or clawed with undetermined intent by person	WHO map
W503XXA	PG60	Struck, kicked, or bumped with undetermined intent by person	WHO map
W503XXA	PA7Z	Unintentional contact with person, animal or plant, type unspecified	WHO map
X822XXA	PB80	Intentional self-harm by land transport road traffic injury event	WHO map
X822XXA	PD3Z	Intentional self-harm, unspecified	WHO map
S61401A	NC52	Open wound of wrist or hand	WHO map
I5083	BD1Z	Heart failure, unspecified	WHO map
O4423	JA8B.Z	Maternal care related to placenta praevia or low lying placenta, unspecified	WHO map
S12530A	NA22.Z	Fracture of neck, unspecified	WHO map
S12630A	NA22.Z	Fracture of neck, unspecified	WHO map
R10812	MD81	Abdominal or pelvic pain	WHO map
S60416A	NC51	Superficial injury of wrist or hand	WHO map
I83813	BD74.1Z	Lower limb varicose veins, not further specified	WHO map
Z471	QB84	Follow-up care involving removal of fracture plate or other internal fixation device	WHO map
Z471	QB8Z	Contact with health services for specific surgical interventions, unspecified	WHO map
Z471	QF4Z	Factors influencing health status or contact with health services, unspecified	WHO map
D8942	4B4Z	Diseases of the immune system, unspecified	WHO map
S70322A	NC70.Z	Superficial injury of hip or thigh, unspecified	WHO map
X32XXXA	PB52	Unintentional exposure to sunlight	WHO map
Y07499	PJ2Z	Maltreatment, unspecified	WHO map
Y042XXD	PE1Z	Assault by contact with person, animal or plant, type unspecified	WHO map
Y272XXA	PH34	Contact with steam, hot vapour, air or gases with undetermined intent	WHO map
M84551D	FB80.Z	Disorder of bone density and structure, unspecified	WHO map
L97416	ME60.2	Ulcer of skin of uncertain nature	WHO map
W133XXA	PA61/	Unintentional fall from a height of 1 metre or more / Building, building component, or related fitting	WHO map
I69965	8B25.Z	Late effects of cerebrovascular disease, unspecified	WHO map
S67190A	NC58.Z	Crushing injury of wrist or hand, unspecified	WHO map
S67194A	NC58.Z	Crushing injury of wrist or hand, unspecified	WHO map
L97812	ME60.2	Ulcer of skin of uncertain nature	WHO map
S31643A	NB51.Z	Open wound of abdomen, lower back or pelvis, unspecified	WHO map
S61442A	NC52	Open wound of wrist or hand	WHO map
I82711	DB98.5	Budd-Chiari syndrome	WHO map
I82711	BD70.2	Thrombophlebitis migrans	WHO map
I82711	BD72	Venous thromboembolism	WHO map
I82711	BD7Z	Diseases of veins, unspecified	WHO map
D0582	2E65.Z	Carcinoma in situ of breast, unspecified	WHO map
I82A19	DB98.5	Budd-Chiari syndrome	WHO map
I82A19	BD70.2	Thrombophlebitis migrans	WHO map
I82A19	BD72	Venous thromboembolism	WHO map
I82A19	BD7Z	Diseases of veins, unspecified	WHO map
W363XXA	PB55.1&XE5VQ	Unintentional exposure to explosion or rupture of pressurised materials or object / Gas cylinder	WHO map
S838X1A	NC93.Z	Dislocation or strain or sprain of joints or ligaments of knee, unspecified	WHO map
W2101XA	PA81&XE1TU/	Unintentionally struck by moving object / Exposure to being struck, kicked, or bumped / Equipment mainly used in sports or recreational activity	WHO map
Y0750	PJ2Z	Maltreatment, unspecified	WHO map
M79A12	FB56	Specified soft tissue disorders, not elsewhere classified	WHO map
T50A95S	NE60	Harmful effects of drugs, medicaments or biological substances, not elsewhere classified	WHO map
S49192A	NC1Z	Injuries to the shoulder or upper arm, unspecified	WHO map
W461XXA	PA83.2&XE8D1	Unintentionally cut or pierced by other or unspecified sharp object / Pin, needle	WHO map
I70623	BD40.Z	Atherosclerotic chronic arterial occlusive disease, unspecified	WHO map
S12690D	NA22.Z	Fracture of neck, unspecified	WHO map
X820XXA	PB80	Intentional self-harm by land transport road traffic injury event	WHO map
X820XXA	PD3Z	Intentional self-harm, unspecified	WHO map
L97218	ME60.2	Ulcer of skin of uncertain nature	WHO map
J4522	CA23	Asthma	WHO map
S31620A	NB51.Z	Open wound of abdomen, lower back or pelvis, unspecified	WHO map
Y281XXA	PG9Z&XE4BU	Cut or pierced by other or unspecified sharp object, undetermined intent / Sharp object	WHO map
O131	JA23	Gestational hypertension	WHO map
C96A	2B3Z	Neoplasms of haematopoietic or lymphoid tissues, unspecified	WHO map
R29737	MB47.Z	Abnormality of tonus and reflex, unspecified	WHO map
S12550A	NA22.Z	Fracture of neck, unspecified	WHO map
R151	ME07.Z	Faecal incontinence, unspecified	WHO map
W050XXD	PA60&XE293	Unintentional fall on the same level or from less than 1 metre / Wheelchair	WHO map
D46C	2A3Z	Myelodysplastic syndromes, unspecified	WHO map
S61441A	NC52	Open wound of wrist or hand	WHO map
S80212D	NC90.Z	Superficial injury of knee or lower leg, unspecified	WHO map
W228XXD	PA82	Unintentional striking against stationary object	WHO map
W228XXD	PA8Z	Unintentional exposure to object, unspecified	WHO map
S31640A	NB51.Z	Open wound of abdomen, lower back or pelvis, unspecified	WHO map
L97422	ME60.2	Ulcer of skin of uncertain nature	WHO map
S80222A	NC90.Z	Superficial injury of knee or lower leg, unspecified	WHO map
X150XXA	PB13	Unintentional contact with hot object or liquid	WHO map
W5681XA	PA71&XE2AH	Unintentionally struck, kicked, or bumped by animal / Marine animal	WHO map
W5681XA	PA75&XE2AH	Unintentionally bitten by animal / Marine animal	WHO map
W5681XA	PA7Z	Unintentional contact with person, animal or plant, type unspecified	WHO map
L89813	EH90.Z	Pressure ulcer of unspecified grade	WHO map
W240XXD	PA8Z	Unintentional exposure to object, unspecified	WHO map
K8060	DC11.Z	Cholelithiasis, unspecified	WHO map
W4909XA	NF0Z	Unspecified effects of external causes	WHO map
W4909XA	PA8Z	Unintentional exposure to object, unspecified	WHO map
I70312	BD40.Z	Atherosclerotic chronic arterial occlusive disease, unspecified	WHO map
S70222A	NC70.Z	Superficial injury of hip or thigh, unspecified	WHO map
I69919	8B25.Z	Late effects of cerebrovascular disease, unspecified	WHO map
W940XXA	PB54	Unintentional exposure to high or low air pressure or changes in air pressure	WHO map
S21412A	NA81.Z	Open wound of thorax, unspecified	WHO map
S21411A	NA81.Z	Open wound of thorax, unspecified	WHO map
K8067	DC11.Z	Cholelithiasis, unspecified	WHO map
J636	CA60.Z	Pneumoconiosis, unspecified	WHO map
S61254A	NC52	Open wound of wrist or hand	WHO map
I70413	BD40.Z	Atherosclerotic chronic arterial occlusive disease, unspecified	WHO map
W11XXXS	PA61&XE9P7	Unintentional fall from a height of 1 metre or more / Ladder, movable step	WHO map
C4650	2B57.Z	Kaposi sarcoma of unspecified primary site	WHO map
S60572A	NC51	Superficial injury of wrist or hand	WHO map
W5532XA	PA71&XE813	Unintentionally struck, kicked, or bumped by animal / Land mammal	WHO map
W5532XA	PA75	Unintentionally bitten by animal	WHO map
W5532XA	PA7Z	Unintentional contact with person, animal or plant, type unspecified	WHO map
M84534A	FB80.Z	Disorder of bone density and structure, unspecified	WHO map
M84532A	FB80.Z	Disorder of bone density and structure, unspecified	WHO map
W28XXXA	PA83.2	Unintentionally cut or pierced by other or unspecified sharp object	WHO map
M6752	FB42	Certain specified disorders of synovium or tendon	WHO map
R922	MG00	Clinical findings on diagnostic imaging of breast	WHO map
S12300D	NA22.Z	Fracture of neck, unspecified	WHO map
W2212XA	PA82	Unintentional striking against stationary object	WHO map
W2212XA	PA8Z	Unintentional exposure to object, unspecified	WHO map
W06XXXS	PA60&XE8PK	Unintentional fall on the same level or from less than 1 metre / Bed, bedding or bedding accessories	WHO map
L97425	ME60.2	Ulcer of skin of uncertain nature	WHO map
S61304A	NC52	Open wound of wrist or hand	WHO map
M84752A	FB80.Z	Disorder of bone density and structure, unspecified	WHO map
W908XXS	PB53	Unintentional exposure to radiation	WHO map
S70372A	NC70.Z	Superficial injury of hip or thigh, unspecified	WHO map
Y0809XA	PF2Z	Assault, unspecified	WHO map
W5512XD	PA71&XE813	Unintentionally struck, kicked, or bumped by animal / Land mammal	WHO map
W5512XD	PA75	Unintentionally bitten by animal	WHO map
W5512XD	PA7Z	Unintentional contact with person, animal or plant, type unspecified	WHO map
R10825	MD81	Abdominal or pelvic pain	WHO map
H338	9B73.Z	Retinal detachments or breaks, unspecified	WHO map
G40B19	8A6Z	Epilepsy or seizures, unspecified	WHO map
L513	EB12.Z	Erythema multiforme, unspecified	WHO map
W309XXS	PB6Z	Unspecified unintentional cause of morbidity or mortality	WHO map
W3089XS	PB6Z	Unspecified unintentional cause of morbidity or mortality	WHO map
O402XX0	JA87	Maternal care related to polyhydramnios	WHO map
I70435	BD40.Z	Atherosclerotic chronic arterial occlusive disease, unspecified	WHO map
S90561A	ND11.Z	Superficial injury of ankle or foot, unspecified	WHO map
W000XXS	PA60&XE3LV	Unintentional fall on the same level or from less than 1 metre / Snow, ice	WHO map
R439	MB41.Z	Disturbances of smell and taste, unspecified	WHO map
Y00XXXD	PE40	Assault by being struck by blunt object	WHO map
S60472A	NC51	Superficial injury of wrist or hand	WHO map
Y32XXXA	PF58	Land transport nontraffic injury event of undetermined intent injuring an occupant of a streetcar or tram	WHO map
Y32XXXA	PF40	Land transport traffic injury event of undetermined intent injuring a pedestrian	WHO map
Y32XXXA	PF56	Land transport nontraffic injury event of undetermined intent injuring an occupant of light goods vehicle	WHO map
Y32XXXA	PF43	Land transport traffic injury event of undetermined intent injuring a motor cyclist	WHO map
Y32XXXA	PF41	Land transport traffic injury event of undetermined intent injuring the user of a pedestrian conveyance	WHO map
Y32XXXA	PF52	Land transport nontraffic injury event of undetermined intent injuring a pedal cyclist	WHO map
Y32XXXA	PF4B	Land transport traffic injury event of undetermined intent injuring a user of a special vehicle mainly used on industrial premises	WHO map
Y32XXXA	PF5F	Land transport nontraffic injury event of undetermined intent injuring an occupant of an animal-drawn vehicle	WHO map
Y32XXXA	PF48	Land transport traffic injury event of undetermined intent injuring an occupant of a streetcar or tram	WHO map
Y32XXXA	PF55	Land transport nontraffic injury event of undetermined intent injuring a bus or coach occupant	WHO map
Y32XXXA	PF5E	Land transport nontraffic injury event of undetermined intent injuring a rider of an animal	WHO map
Y32XXXA	PF44	Land transport traffic injury event of undetermined intent injuring a car occupant	WHO map
Y32XXXA	PF4D	Land transport traffic injury event of undetermined intent injuring a user of an all-terrain vehicle	WHO map
Y32XXXA	PF4C	Land transport traffic injury event of undetermined intent injuring a user of a special construction vehicle	WHO map
Y32XXXA	PF57	Land transport nontraffic injury event of undetermined intent injuring an occupant of heavy goods vehicle	WHO map
Y32XXXA	PF5C	Land transport nontraffic injury event of undetermined intent injuring a user of a special construction vehicle	WHO map
Y32XXXA	PF50	Land transport nontraffic injury event of undetermined intent injuring a pedestrian	WHO map
Y32XXXA	PF54	Land transport nontraffic injury event of undetermined intent injuring a car occupant	WHO map
Y32XXXA	PF4E	Land transport traffic injury event of undetermined intent injuring a rider of an animal	WHO map
Y32XXXA	PF4Z	Land transport traffic injury event of undetermined intent injuring a user of unknown or unspecified land transport	WHO map
Y32XXXA	PG4Z	Unspecified transport injury event of undetermined intent	WHO map
Y32XXXA	PF4A	Land transport traffic injury event of undetermined intent injuring a user of a special vehicle mainly used in agriculture	WHO map
Y32XXXA	PF49	Land transport traffic injury event of undetermined intent injuring an occupant of a low powered passenger vehicle	WHO map
Y32XXXA	PF5Z	Land transport nontraffic injury event of undetermined intent injuring a user of unknown or unspecified land transport	WHO map
Y32XXXA	PF59	Land transport nontraffic injury event of undetermined intent injuring an occupant of a low powered passenger vehicle	WHO map
Y32XXXA	PF46	Land transport traffic injury event of undetermined intent injuring an occupant of light goods vehicle	WHO map
Y32XXXA	PF4F	Land transport traffic injury event of undetermined intent injuring an occupant of an animal-drawn vehicle	WHO map
Y32XXXA	PF45	Land transport traffic injury event of undetermined intent injuring a bus or coach occupant	WHO map
Y32XXXA	PF47	Land transport traffic injury event of undetermined intent injuring an occupant of heavy goods vehicle	WHO map
Y32XXXA	PF5A	Land transport nontraffic injury event of undetermined intent injuring a user of a special vehicle mainly used in agriculture	WHO map
Y32XXXA	PF51	Land transport nontraffic injury event of undetermined intent injuring the user of a pedestrian conveyance	WHO map
Y32XXXA	PF5D	Land transport nontraffic injury event of undetermined intent injuring a user of an all-terrain vehicle	WHO map
Y32XXXA	PF5B	Land transport nontraffic injury event of undetermined intent injuring a user of a special vehicle mainly used on industrial premises	WHO map
Y32XXXA	PF42	Land transport traffic injury event of undetermined intent injuring a pedal cyclist	WHO map
Y32XXXA	PH8Z	Unspecified injury event of undetermined intent	WHO map
S60422A	NC51	Superficial injury of wrist or hand	WHO map
R0782	MD30.Z	Chest pain, unspecified	WHO map
R1113	MD90	Nausea or vomiting	WHO map
I82599	DB98.5	Budd-Chiari syndrome	WHO map
I82599	BD70.2	Thrombophlebitis migrans	WHO map
I82599	BD72	Venous thromboembolism	WHO map
I82599	BD7Z	Diseases of veins, unspecified	WHO map
X12XXXD	PB13&XE4VA	Unintentional contact with hot object or liquid / Hot liquid	WHO map
S21312A	NA81.Z	Open wound of thorax, unspecified	WHO map
M8458XS	FB80.Z	Disorder of bone density and structure, unspecified	WHO map
W548XXA	PA75&XE813	Unintentionally bitten by animal / Land mammal	WHO map
W548XXA	PA71&XE813	Unintentionally struck, kicked, or bumped by animal / Land mammal	WHO map
W548XXA	PA7Z	Unintentional contact with person, animal or plant, type unspecified	WHO map
W548XXS	PA75&XE813	Unintentionally bitten by animal / Land mammal	WHO map
W548XXS	PA71&XE813	Unintentionally struck, kicked, or bumped by animal / Land mammal	WHO map
W548XXS	PA7Z	Unintentional contact with person, animal or plant, type unspecified	WHO map
W052XXA	PA60&XE293	Unintentional fall on the same level or from less than 1 metre / Wheelchair	WHO map
S61431A	NC52	Open wound of wrist or hand	WHO map
W460XXA	PA83.2&XE8D1	Unintentionally cut or pierced by other or unspecified sharp object / Pin, needle	WHO map
S61310A	NC52	Open wound of wrist or hand	WHO map
W1839XS	PA6Z	Unintentional fall from unspecified height	WHO map
S31619A	NB51.Z	Open wound of abdomen, lower back or pelvis, unspecified	WHO map
T61781A	NE61	Harmful effects of or exposure to noxious substances, chiefly nonmedicinal as to source, not elsewhere classified	WHO map
S60454A	NC51	Superficial injury of wrist or hand	WHO map
S70321A	NC70.Z	Superficial injury of hip or thigh, unspecified	WHO map
G43719	8A80.Z	Migraine, unspecified	WHO map
G43719	8A8Z	Headache disorders, unspecified	WHO map
X838XXS	PD3Z	Intentional self-harm, unspecified	WHO map
I70722	BD40.Z	Atherosclerotic chronic arterial occlusive disease, unspecified	WHO map
X021XXA	PB11&XE27S	Unintentional exposure to controlled fire / Controlled fire, flame in building or structure	WHO map
S80211D	NC90.Z	Superficial injury of knee or lower leg, unspecified	WHO map
M89751	FB86.Z	Disorders associated with bone growth, unspecified	WHO map
S61452D	NC52	Open wound of wrist or hand	WHO map
Y0759	PJ2Z	Maltreatment, unspecified	WHO map
M455	FA92.0Z	Axial spondyloarthritis, unspecified	WHO map
O4453	JA8B.Z	Maternal care related to placenta praevia or low lying placenta, unspecified	WHO map
W881XXD	PB53&XE5PJ	Unintentional exposure to radiation / Exposure to ionizing radiation	WHO map
S61233A	NC52	Open wound of wrist or hand	WHO map
E71440	5C50.Z	Inborn errors of amino acid or other organic acid metabolism, unspecified	WHO map
L565	EJ4Z	Acute effects of ultraviolet radiation on normal skin, unspecified	WHO map
W2189XA	PA81&XE1TU/	Unintentionally struck by moving object / Exposure to being struck, kicked, or bumped / Equipment mainly used in sports or recreational activity	WHO map
S21341A	NA81.Z	Open wound of thorax, unspecified	WHO map
S31602A	NB51.Z	Open wound of abdomen, lower back or pelvis, unspecified	WHO map
Y01XXXA	PE01	Assault by causing a fall or jump from a height of 1 metre or more	WHO map
S32602A	NB52.Z	Fracture of lumbar spine or pelvis, unspecified	WHO map
H7191	AB12	Cholesteatoma of middle ear	WHO map
M0569	FA20.0	Seropositive rheumatoid arthritis	WHO map
G4459	8A81.Z	Tension-type headache, unspecified	WHO map
G4459	8A8Z	Headache disorders, unspecified	WHO map
G4459	8A84.Z	Secondary headache, unspecified	WHO map
C9481	2A61	Acute leukaemias of ambiguous lineage	WHO map
C9481	2B3Z	Neoplasms of haematopoietic or lymphoid tissues, unspecified	WHO map
V988XXS	PA2Z	Unintentional land transport injury event unknown whether traffic or nontraffic injuring a user of unspecified transport	WHO map
R10811	MD81	Abdominal or pelvic pain	WHO map
S6392XA	NC54.Z	Dislocation or strain or sprain of joints or ligaments at wrist or hand level, unspecified	WHO map
I70792	BD40.Z	Atherosclerotic chronic arterial occlusive disease, unspecified	WHO map
Z333	QA41	Pregnant state	WHO map
L97925	ME60.2	Ulcer of skin of uncertain nature	WHO map
L97822	ME60.2	Ulcer of skin of uncertain nature	WHO map
L97515	ME60.2	Ulcer of skin of uncertain nature	WHO map
T551X2A	NE61	Harmful effects of or exposure to noxious substances, chiefly nonmedicinal as to source, not elsewhere classified	WHO map
C84A8	2B2Z	Mature T-cell or NK-cell neoplasms, unspecified	WHO map
O139	JA23	Gestational hypertension	WHO map
X500XXS	PB56	Unintentional exposure to physical overexertion	WHO map
X31XXXS	PB16	Unintentional exposure to excessive cold	WHO map
L97209	ME60.2	Ulcer of skin of uncertain nature	WHO map
N6323	GB2Z	Disorders of breast, unspecified	WHO map
I69921	8B25.Z	Late effects of cerebrovascular disease, unspecified	WHO map
M84750A	FB80.Z	Disorder of bone density and structure, unspecified	WHO map
O132	JA23	Gestational hypertension	WHO map
H4613	9C40.1Z	Optic neuritis, unspecified	WHO map
I70403	BD40.Z	Atherosclerotic chronic arterial occlusive disease, unspecified	WHO map
L97313	ME60.2	Ulcer of skin of uncertain nature	WHO map
Y289XXA	PG9Z&XE4BU	Cut or pierced by other or unspecified sharp object, undetermined intent / Sharp object	WHO map
X93XXXS	PE20.0	Assault by projectile from handgun	WHO map
X789XXD	PC53.Z	Intentional self-harm by being cut or pierced by sharp object, unspecified	WHO map
S31611A	NB51.Z	Open wound of abdomen, lower back or pelvis, unspecified	WHO map
S31612A	NB51.Z	Open wound of abdomen, lower back or pelvis, unspecified	WHO map
M84550D	FB80.Z	Disorder of bone density and structure, unspecified	WHO map
W64XXXA	PA7Z	Unintentional contact with person, animal or plant, type unspecified	WHO map
S92811A	ND13.Z	Fracture of foot, except ankle, unspecified	WHO map
W01190D	PA60&XE78X	Unintentional fall on the same level or from less than 1 metre / Bathtub	WHO map
G43501	8A80.Z	Migraine, unspecified	WHO map
G43501	8A8Z	Headache disorders, unspecified	WHO map
K0856	DA0A.Z	Unspecified disorders of teeth and supporting structures	WHO map
I6990	8B25.Z	Late effects of cerebrovascular disease, unspecified	WHO map
W12XXXD	PA61&XE7RK	Unintentional fall from a height of 1 metre or more / Scaffolding	WHO map
X72XXXA	PC50.0	Intentional self-harm by projectile from handgun	WHO map
S61227A	NC52	Open wound of wrist or hand	WHO map
W270XXA	PA85	Unintentionally caught, crushed, jammed or pinched between objects	WHO map
W270XXA	PA83	Unintentionally cut or pierced by sharp object	WHO map
W270XXA	PA84	Unintentionally struck by blunt object	WHO map
W270XXA	PA8Z	Unintentional exposure to object, unspecified	WHO map
S40211D	NC10.Z	Superficial injury of shoulder or upper arm, unspecified	WHO map
X780XXD	PC53.Z	Intentional self-harm by being cut or pierced by sharp object, unspecified	WHO map
M66862	FB41.Z	Spontaneous rupture of synovium or tendon, unspecified	WHO map
A7740	1C31.Z	Spotted fever, unspecified	WHO map
M66872	FB41.Z	Spontaneous rupture of synovium or tendon, unspecified	WHO map
S90522A	ND11.Z	Superficial injury of ankle or foot, unspecified	WHO map
G5640	8C10.Z	Mononeuropathies of upper limb, unspecified	WHO map
I7773	BD52	Certain specified disorders of arteries or arterioles	WHO map
S60561A	NC51	Superficial injury of wrist or hand	WHO map
X000XXA	PB10&XE87S	Unintentional exposure to uncontrolled fire / Uncontrolled fire, flame in building or structure	WHO map
X008XXA	PB10&XE87S	Unintentional exposure to uncontrolled fire / Uncontrolled fire, flame in building or structure	WHO map
L89511	EH90.Z	Pressure ulcer of unspecified grade	WHO map
S68615A	NC59.Z	Traumatic amputation of wrist or hand, unspecified	WHO map
G4452	8A81.Z	Tension-type headache, unspecified	WHO map
G4452	8A8Z	Headache disorders, unspecified	WHO map
G4452	8A84.Z	Secondary headache, unspecified	WHO map
H462	9C40.1Z	Optic neuritis, unspecified	WHO map
S89192A	NC9Z	Injuries to the knee or lower leg, unspecified	WHO map
S89302A	NC9Z	Injuries to the knee or lower leg, unspecified	WHO map
S61502A	NC52	Open wound of wrist or hand	WHO map
S31649A	NB51.Z	Open wound of abdomen, lower back or pelvis, unspecified	WHO map
S31645A	NB51.Z	Open wound of abdomen, lower back or pelvis, unspecified	WHO map
L97423	ME60.2	Ulcer of skin of uncertain nature	WHO map
W92XXXA	PB15	Unintentional exposure to excessive heat	WHO map
W899XXA	PB53	Unintentional exposure to radiation	WHO map
I70545	BD40.Z	Atherosclerotic chronic arterial occlusive disease, unspecified	WHO map
L97413	ME60.2	Ulcer of skin of uncertain nature	WHO map
X18XXXA	PB13	Unintentional contact with hot object or liquid	WHO map
W174XXA	PA6Z	Unintentional fall from unspecified height	WHO map
S60474A	NC51	Superficial injury of wrist or hand	WHO map
C91Z1	2B33.3	Lymphoid leukaemia, not elsewhere classified	WHO map
S338XXA	NB53.Z	Dislocation or strain or sprain of joints or ligaments of lumbar spine or pelvis, unspecified	WHO map
S61315A	NC52	Open wound of wrist or hand	WHO map
W139XXA	PA61/	Unintentional fall from a height of 1 metre or more / Building, building component, or related fitting	WHO map
G5642	8C10.Z	Mononeuropathies of upper limb, unspecified	WHO map
I70661	BD40.Z	Atherosclerotic chronic arterial occlusive disease, unspecified	WHO map
G40A19	8A6Z	Epilepsy or seizures, unspecified	WHO map
R6251	MG44.1Z	Lack of expected normal physiological development, unspecified	WHO map
W208XXS	PA81	Unintentionally struck by moving object	WHO map
G40A11	8A6Z	Epilepsy or seizures, unspecified	WHO map
X76XXXA	PC8Z&XE3NR	Intentional self-harm by exposure to unspecified thermal mechanism / Fire, flame or smoke causing injury	WHO map
S60414A	NC51	Superficial injury of wrist or hand	WHO map
S60417A	NC51	Superficial injury of wrist or hand	WHO map
I70301	BD40.Z	Atherosclerotic chronic arterial occlusive disease, unspecified	WHO map
Y00XXXS	PE40	Assault by being struck by blunt object	WHO map
T83712A	PK93.2	Gastroenterology or urology devices associated with injury or harm, prosthetic or other implants, materials or accessory devices	WHO map
J842	CB03.Z	Idiopathic interstitial pneumonitis, unspecified	WHO map
J842	CB0Z	Respiratory diseases principally affecting the lung interstitium, unspecified	WHO map
R311	MF50.4Z	Haematuria, unspecified	WHO map
I70341	BD40.Z	Atherosclerotic chronic arterial occlusive disease, unspecified	WHO map
S50311D	NC30.Z	Superficial injury of forearm, unspecified	WHO map
H5371	9D7Z	Impairment of visual functions, unspecified	WHO map
S60412A	NC51	Superficial injury of wrist or hand	WHO map
K08429	DA0A.Z	Unspecified disorders of teeth and supporting structures	WHO map
S31614A	NB51.Z	Open wound of abdomen, lower back or pelvis, unspecified	WHO map
L97314	ME60.2	Ulcer of skin of uncertain nature	WHO map
B079	1E8Z	Viral warts, not elsewhere classified	WHO map
B079	1E80	Common warts	WHO map
B079	1E81	Plane warts	WHO map
B079	1E83	Wart virus proliferation in immune-deficient states	WHO map
I82543	DB98.5	Budd-Chiari syndrome	WHO map
I82543	BD70.2	Thrombophlebitis migrans	WHO map
I82543	BD72	Venous thromboembolism	WHO map
I82543	BD7Z	Diseases of veins, unspecified	WHO map
L89514	EH90.Z	Pressure ulcer of unspecified grade	WHO map
S70219A	NC70.Z	Superficial injury of hip or thigh, unspecified	WHO map
I82C29	DB98.5	Budd-Chiari syndrome	WHO map
I82C29	BD70.2	Thrombophlebitis migrans	WHO map
I82C29	BD72	Venous thromboembolism	WHO map
I82C29	BD7Z	Diseases of veins, unspecified	WHO map
S68624A	NC59.Z	Traumatic amputation of wrist or hand, unspecified	WHO map
I82712	DB98.5	Budd-Chiari syndrome	WHO map
I82712	BD70.2	Thrombophlebitis migrans	WHO map
I82712	BD72	Venous thromboembolism	WHO map
I82712	BD7Z	Diseases of veins, unspecified	WHO map
X371XXA	PJ06	Victim of cataclysmic storm	WHO map
L97122	ME60.2	Ulcer of skin of uncertain nature	WHO map
L97112	ME60.2	Ulcer of skin of uncertain nature	WHO map
L97222	ME60.2	Ulcer of skin of uncertain nature	WHO map
L97322	ME60.2	Ulcer of skin of uncertain nature	WHO map
L97312	ME60.2	Ulcer of skin of uncertain nature	WHO map
W74XXXA	PA9Z	Unintentional immersion, submersion or falling into water, unspecified	WHO map
W60XXXA	PA79	Unintentionally injured by contact with plant	WHO map
V99XXXD	PA2Z	Unintentional land transport injury event unknown whether traffic or nontraffic injuring a user of unspecified transport	WHO map
C84A9	2B2Z	Mature T-cell or NK-cell neoplasms, unspecified	WHO map
S21331A	NA81.Z	Open wound of thorax, unspecified	WHO map
T71192A	NF05	Asphyxiation	WHO map
W16011A	PA92	Unintentional injury other than drowning following fall into body of water	WHO map
W39XXXA	PB55.1&XE6KQ	Unintentional exposure to explosion or rupture of pressurised materials or object / Fireworks	WHO map
N6312	GB2Z	Disorders of breast, unspecified	WHO map
Z4931	QB94.Z	Care involving dialysis, unspecified	WHO map
M0579	FA20.0	Seropositive rheumatoid arthritis	WHO map
I87309	BD74.Z	Chronic peripheral venous insufficiency of lower extremities, unspecified	WHO map
I87309	BD73.21	Obstruction of visceral vein	WHO map
I87309	BD73.20	Obstruction of peripheral vein	WHO map
I87309	BD7Z	Diseases of veins, unspecified	WHO map
W2107XA	PA81&XE1TU/	Unintentionally struck by moving object / Exposure to being struck, kicked, or bumped / Equipment mainly used in sports or recreational activity	WHO map
I82719	DB98.5	Budd-Chiari syndrome	WHO map
I82719	BD70.2	Thrombophlebitis migrans	WHO map
I82719	BD72	Venous thromboembolism	WHO map
I82719	BD7Z	Diseases of veins, unspecified	WHO map
I82619	DB98.5	Budd-Chiari syndrome	WHO map
I82619	BD70.2	Thrombophlebitis migrans	WHO map
I82619	BD72	Venous thromboembolism	WHO map
I82619	BD7Z	Diseases of veins, unspecified	WHO map
I25729	BA5Z	Chronic ischaemic heart disease, unspecified	WHO map
W139XXS	PA61/	Unintentional fall from a height of 1 metre or more / Building, building component, or related fitting	WHO map
E8841	5D2Z	Metabolic disorders, unspecified	WHO map
S61232A	NC52	Open wound of wrist or hand	WHO map
X838XXD	PD3Z	Intentional self-harm, unspecified	WHO map
W1801XA	PA6Z	Unintentional fall from unspecified height	WHO map
X32XXXS	PB52	Unintentional exposure to sunlight	WHO map
Z983	QB6Z	Surgical or postsurgical states, unspecified	WHO map
L97502	ME60.2	Ulcer of skin of uncertain nature	WHO map
M84650D	FB80.Z	Disorder of bone density and structure, unspecified	WHO map
L97816	ME60.2	Ulcer of skin of uncertain nature	WHO map
I70611	BD40.Z	Atherosclerotic chronic arterial occlusive disease, unspecified	WHO map
I70421	BD40.Z	Atherosclerotic chronic arterial occlusive disease, unspecified	WHO map
X500XXD	PB56	Unintentional exposure to physical overexertion	WHO map
S60519A	NC51	Superficial injury of wrist or hand	WHO map
I70638	BD40.Z	Atherosclerotic chronic arterial occlusive disease, unspecified	WHO map
H673	AB0Z	Otitis media, unspecified	WHO map
M84671A	FB80.Z	Disorder of bone density and structure, unspecified	WHO map
W01110D	PA60&XE78X	Unintentional fall on the same level or from less than 1 metre / Bathtub	WHO map
S6391XA	NC54.Z	Dislocation or strain or sprain of joints or ligaments at wrist or hand level, unspecified	WHO map
N6311	GB2Z	Disorders of breast, unspecified	WHO map
S60311A	NC51	Superficial injury of wrist or hand	WHO map
S70319A	NC70.Z	Superficial injury of hip or thigh, unspecified	WHO map
S61231S	NC52	Open wound of wrist or hand	WHO map
W298XXS	PA83.2&XE5WX	Unintentionally cut or pierced by other or unspecified sharp object / Powered hand tool or equipment	WHO map
O2511	JA64	Malnutrition in pregnancy	WHO map
S60470A	NC51	Superficial injury of wrist or hand	WHO map
S6292XA	NC53.Z	Fracture at wrist or hand level, unspecified	WHO map
X810XXD	PB82	Intentional self-harm by land transport injury event unknown whether traffic or nontraffic	WHO map
I70622	BD40.Z	Atherosclerotic chronic arterial occlusive disease, unspecified	WHO map
S61251D	NC52	Open wound of wrist or hand	WHO map
W540XXD	PA75&XE813	Unintentionally bitten by animal / Land mammal	WHO map
W540XXD	PA71&XE813	Unintentionally struck, kicked, or bumped by animal / Land mammal	WHO map
W540XXD	PA7Z	Unintentional contact with person, animal or plant, type unspecified	WHO map
W67XXXA	PA90	Unintentional drowning or submersion, while in body of water	WHO map
S31603A	NB51.Z	Open wound of abdomen, lower back or pelvis, unspecified	WHO map
S6741XA	NC58.Z	Crushing injury of wrist or hand, unspecified	WHO map
W138XXS	PA61/	Unintentional fall from a height of 1 metre or more / Building, building component, or related fitting	WHO map
W502XXA	PG64	Bitten with undetermined intent by person	WHO map
W502XXA	PG66	Scratched or clawed with undetermined intent by person	WHO map
W502XXA	PG60	Struck, kicked, or bumped with undetermined intent by person	WHO map
W502XXA	PA7Z	Unintentional contact with person, animal or plant, type unspecified	WHO map
R10815	MD81	Abdominal or pelvic pain	WHO map
Y281XXD	PG9Z&XE4BU	Cut or pierced by other or unspecified sharp object, undetermined intent / Sharp object	WHO map
S31642A	NB51.Z	Open wound of abdomen, lower back or pelvis, unspecified	WHO map
S61211D	NC52	Open wound of wrist or hand	WHO map
S89131A	NC9Z	Injuries to the knee or lower leg, unspecified	WHO map
T5891XA	NE61	Harmful effects of or exposure to noxious substances, chiefly nonmedicinal as to source, not elsewhere classified	WHO map
S61204A	NC52	Open wound of wrist or hand	WHO map
S68521A	NC59.Z	Traumatic amputation of wrist or hand, unspecified	WHO map
S89001A	NC9Z	Injuries to the knee or lower leg, unspecified	WHO map
S89201A	NC9Z	Injuries to the knee or lower leg, unspecified	WHO map
S32691A	NB52.Z	Fracture of lumbar spine or pelvis, unspecified	WHO map
S60467A	NC51	Superficial injury of wrist or hand	WHO map
S31630A	NB51.Z	Open wound of abdomen, lower back or pelvis, unspecified	WHO map
S31631A	NB51.Z	Open wound of abdomen, lower back or pelvis, unspecified	WHO map
O112	JA21	Pre-eclampsia superimposed on chronic hypertension	WHO map
M05612	FA20.0	Seropositive rheumatoid arthritis	WHO map
W378XXA	PB55.1&XE974	Unintentional exposure to explosion or rupture of pressurised materials or object / Pressurised hose, pipe	WHO map
I70323	BD40.Z	Atherosclerotic chronic arterial occlusive disease, unspecified	WHO map
S2612XA	NB31.Z	Injury of heart, unspecified	WHO map
W12XXXS	PA61&XE7RK	Unintentional fall from a height of 1 metre or more / Scaffolding	WHO map
S61312A	NC52	Open wound of wrist or hand	WHO map
M84675A	FB80.Z	Disorder of bone density and structure, unspecified	WHO map
W182XXD	PA6Z	Unintentional fall from unspecified height	WHO map
I83891	BD74.1Z	Lower limb varicose veins, not further specified	WHO map
S60562A	NC51	Superficial injury of wrist or hand	WHO map
E3121	5B0Z	Polyglandular dysfunction, unspecified	WHO map
I70601	BD40.Z	Atherosclerotic chronic arterial occlusive disease, unspecified	WHO map
W458XXS	PA8Z	Unintentional exposure to object, unspecified	WHO map
S6742XA	NC58.Z	Crushing injury of wrist or hand, unspecified	WHO map
I70542	BD40.Z	Atherosclerotic chronic arterial occlusive disease, unspecified	WHO map
I82499	DB98.5	Budd-Chiari syndrome	WHO map
I82499	BD70.2	Thrombophlebitis migrans	WHO map
I82499	BD72	Venous thromboembolism	WHO map
I82499	BD7Z	Diseases of veins, unspecified	WHO map
S60352A	NC51	Superficial injury of wrist or hand	WHO map
R29738	MB47.Z	Abnormality of tonus and reflex, unspecified	WHO map
X16XXXD	PB13	Unintentional contact with hot object or liquid	WHO map
L02519	1B75.0	Furuncle	WHO map
L02519	1B75.2	Furunculosis	WHO map
L02519	1B75.3	Pyogenic abscess of the skin	WHO map
L02519	1B75.1	Carbuncle	WHO map
L02519	1B75	Deep bacterial folliculitis or pyogenic abscess of the skin	WHO map
T7621XS	NF09	Adverse effects, not elsewhere classified	WHO map
T7621XS	NF0Z	Unspecified effects of external causes	WHO map
W5311XA	PA75&XE813	Unintentionally bitten by animal / Land mammal	WHO map
S67197A	NC58.Z	Crushing injury of wrist or hand, unspecified	WHO map
Y01XXXS	PE01	Assault by causing a fall or jump from a height of 1 metre or more	WHO map
W130XXS	PA61/	Unintentional fall from a height of 1 metre or more / Building, building component, or related fitting	WHO map
I70761	BD40.Z	Atherosclerotic chronic arterial occlusive disease, unspecified	WHO map
X718XXA	PC60	Intentional self-harm by drowning or submersion while in body of water	WHO map
Y35893A	PJ4Z	Legal intervention involving unspecified means	WHO map
X788XXD	PC53.Z	Intentional self-harm by being cut or pierced by sharp object, unspecified	WHO map
S60322A	NC51	Superficial injury of wrist or hand	WHO map
S60521A	NC51	Superficial injury of wrist or hand	WHO map
S61218A	NC52	Open wound of wrist or hand	WHO map
Y248XXS	PG7Z&XE04A	Struck by projectile from other and unspecified firearm with unknown intent / Firearm or related item	WHO map
I70613	BD40.Z	Atherosclerotic chronic arterial occlusive disease, unspecified	WHO map
S31634A	NB51.Z	Open wound of abdomen, lower back or pelvis, unspecified	WHO map
H5503	9C84.Z	Nystagmus, unspecified	WHO map
H5503	9E1Z	Diseases of the visual system, unspecified	WHO map
S12430A	NA22.Z	Fracture of neck, unspecified	WHO map
S12531A	NA22.Z	Fracture of neck, unspecified	WHO map
V988XXA	PA2Z	Unintentional land transport injury event unknown whether traffic or nontraffic injuring a user of unspecified transport	WHO map
S21332A	NA81.Z	Open wound of thorax, unspecified	WHO map
S31639A	NB51.Z	Open wound of abdomen, lower back or pelvis, unspecified	WHO map
M84562A	FB80.Z	Disorder of bone density and structure, unspecified	WHO map
S68613A	NC59.Z	Traumatic amputation of wrist or hand, unspecified	WHO map
S68627A	NC59.Z	Traumatic amputation of wrist or hand, unspecified	WHO map
S61240A	NC52	Open wound of wrist or hand	WHO map
I69993	8B25.Z	Late effects of cerebrovascular disease, unspecified	WHO map
I83899	BD74.1Z	Lower limb varicose veins, not further specified	WHO map
S67191A	NC58.Z	Crushing injury of wrist or hand, unspecified	WHO map
S67193A	NC58.Z	Crushing injury of wrist or hand, unspecified	WHO map
S61301A	NC52	Open wound of wrist or hand	WHO map
S61303A	NC52	Open wound of wrist or hand	WHO map
M457	FA92.0Z	Axial spondyloarthritis, unspecified	WHO map
S67195A	NC58.Z	Crushing injury of wrist or hand, unspecified	WHO map
X999XXS	PE3Z	Assault by being cut or pierced by other or unspecified sharp object	WHO map
I69918	8B25.Z	Late effects of cerebrovascular disease, unspecified	WHO map
T50B95A	NE60	Harmful effects of drugs, medicaments or biological substances, not elsewhere classified	WHO map
W07XXXS	PA60&XE769	Unintentional fall on the same level or from less than 1 metre / Chair or sofa	WHO map
S61552A	NC52	Open wound of wrist or hand	WHO map
W310XXA	PB6Z	Unspecified unintentional cause of morbidity or mortality	WHO map
S68621S	NC59.Z	Traumatic amputation of wrist or hand, unspecified	WHO map
S68623S	NC59.Z	Traumatic amputation of wrist or hand, unspecified	WHO map
H7190	AB12	Cholesteatoma of middle ear	WHO map
M453	FA92.0Z	Axial spondyloarthritis, unspecified	WHO map
X19XXXS	PB1Z	Unintentional exposure to unspecified thermal mechanism	WHO map
D5740	3A51.Z	Sickle cell disorders or other haemoglobinopathies, unspecified	WHO map
O2513	JA64	Malnutrition in pregnancy	WHO map
W880XXA	PB53&XE5PJ	Unintentional exposure to radiation / Exposure to ionizing radiation	WHO map
W1849XD	PA6Z	Unintentional fall from unspecified height	WHO map
[truncated: 37,374 more rows]
